# Supplementary material for: Translational genomics of osteoarthritis in 1,962,069 individuals
Source: Nature. 2025 Apr 9;641(8065):1217–24. doi: 10.1038/s41586-025-08771-z (PMC12119359; doi:10.1038/s41586-025-08771-z)
Supplement: Supplementary file 3 — Supplementary Tables 1–33. [file 41586_2025_8771_MOESM3_ESM.xlsx]

## Sheet: ST1
Supplementary Table 1: GO cohorts included in the meta-analyses summarising ancestry-specific sample sizes.
Phenotype	Cases	Controls	N	Neff	GWASN	%EUR	%EAS	%AFR	%SAS	%HIS	%ADM	EUR.Cases	EUR.Controls	EUR.Neff	EUR.GWASN	EAS.Cases	EAS.Controls	EAS.Neff	EAS.GWASN	AFR.Cases	AFR.Controls	AFR.Neff	AFR.GWASN	SAS.Cases	SAS.Controls	SAS.Neff	SAS.GWASN	HIS.Cases	HIS.Controls	HIS.Neff	HIS.GWASN	ADM.Cases	ADM.Controls	ADM.Neff	ADM.GWASN
ALLOA	489975	1472094	1962069	1470467	87	87.3114	7.08645	3.0792	1.0864	0.91164	0.524905	441288	1271822	1.31046e+06	60	10408	128633	38515.6	12	25698	34718	59069.3	7	2422	18894	8587.21	3	8128	9759	17738.3	4	2031	8268	6521.92	1
FINGER	16455	709038	725493	64327	27	97.3805		1.20966		0.251415	1.15838	16039	690450	62699.5	23					253	8523	982.825	2					27	1797	106.401	1	136	8268	535.197	1
HAND	40904	849561	890465	156100	43	95.8938	0.0543536	1.69327	0.992627	0.416973	0.948942	39454	814447	150524	33	49	435	176.157	1	949	14129	3557.08	4	28	8811	111.645	2	242	3471	904.909	2	182	8268	712.32	1
HIP	97328	1055379	1152707	356441	51	96.0423	0.232843	1.9737	0.693758	0.327403	0.730021	95395	1011691	348700	41	65	2619	253.703	2	1357	21394	5104.24	4	76	7921	301.111	1	288	3486	1064.09	2	147	8268	577.728	1
HIPKNEE	213839	1080482	1294321	714040	65	85.2316	10.2196	1.97764	1.54197	0.334616	0.694573	201533	901637	658863	44	5506	126769	21107.2	10	4149	21448	13906	5	1087	18871	4111.19	3	842	3489	2713.22	2	722	8268	2656.06	1
KNEE	172256	1144244	1316500	598869	57	85.622	10.0419	1.89221	1.50885	0.260235	0.67482	161228	965985	552669	36	5433	126769	20838.9	10	3463	21448	11926.4	5	993	18871	3773.44	3	523	2903	1772.64	2	616	8268	2293.15	1
SPINE	76169	856428	932597	279792	43	86.0817	7.97558	2.50558	2.07764	0.43588	0.923657	68970	733825	252179	29	3799	70581	14419.9	4	1973	21394	7225.64	4	506	18870	1971.14	3	575	3490	1974.66	2	346	8268	1328.41	1
THR	49874	981172	1031046	189846	27	98.2964	0.213667	0.717039	0.772904			49733	963748	189170	24	19	2184	75.3445	1	74	7319	293.037	1	48	7921	190.844	1
THUMB	16892	784547	801439	66144	29	96.8867		1.08417	0.990468		1.03863	16653	759835	65183.4	25					166	8523	651.315	2	17	7921	67.8544	1					56	8268	222.493	1
TJR	77192	789225	866417	281259	27	97.9211	0.257036	0.873252	0.948619			76604	771801	278749	24	43	2184	168.679	1	247	7319	955.746	1	298	7921	1148.78	1
TKR	48161	958463	1006624	183427	22	98.2234	0.219347	0.744866	0.812419			47701	941039	181599	19	24	2184	94.9565	1	179	7319	698.907	1	257	7921	995.694	1
Table headers are: N, total number (cases+controls); Neff, Effective sample size (4 x Ncases X Ncontrols )/ (Ncases + Ncontrols) rounded to an integer; GWASN, the number of GWAS included in the meta-analysis; EUR, European ancestry; EAS, East Asian ancestry, AFR, African ancestry; SAS, South Asian ancestry; HIS, Hispanic ancestry; ADM, mixed ancestry; %EUR, %EAS, %AFR, %SAS, %HIS, %ADM, percentag…

## Sheet: ST2
Supplementary Table 2: Phenotype definition and GO cohort information, including individuals’ characteristics, quality control, imputation and association analysis.
	Cohort Descriptives												Genotyping Info		Individual-level QC					Variant-level QC				Additional exclusions and pre-Imputation QC		Autosomal Imputation						Post Imputation Exclusions Applied				Association analysis			Lambda (number of signals in the main analysis, which are defined as: nominally significant (P value <0.05) and with the same direction of effect as the meta-analysis signal).
Study	For All OA n_cases	For All OA n_controls	Ethnicity	Case_definition	Control_definition	For All OA %female_cases	For All OA %female_controls	For All OA Mean_age_years_(sd)_cases	For All OA Mean_age_years_(sd)_controls	For All OA Mean_BMI_kgm2_(sd)_cases	For All OA Mean_BMI_kgm2_(sd)_controls	Cohort Publication/website	Platform	Genome Build	Call rate (%)	Genetic ancestry outliers excluded (Yes/No)	Heterozygosity outliers excluded (measure and threshold)	In unrelated cohorts was there a high relatedness exclusion (measure, threshold if relevant)	Additional exclusions	Call rate (%)	Monomorphic varinats excluded (Yes/No)	Minor allele frequency filter (%)	Hardy Weinberg equilibrium p-value (threshold)	Additional exclusions	Additional information	Imputation server or software used	Phasing information	Imputation panel	Genome build	Mode (if applicable)	Additional information	Imputation Information score (filtering out)	Hardy Weinberg equilibrium p-value	Additional Exclusions	Additional information	Software used	Any covariates used	Additional information	ALLOA	FINGER	HAND	HIP	HIPKNEE	KNEE	SPINE	THR	THUMB	TJR	TKR
arcOGEN+UKHLS	8078	9268	European UK	Radiographic and/or TJR	Population-based	60.07	56.02	69.95 (8.59)	53.60(16.27)	29.34(6.97)	28.17(5.39)	PMID: 22763110, https://www.sanger.ac.uk/collaboration/arcogen-arthritis-research-uk-osteoarthritis-genetics/, https://www.understandingsociety.ac.uk/,	Cases:Illumina 610k or Illumina OmniExpress; controls:Illumina CoreExome	GRCh37 hg19	98	Yes	Visual outliers	PLINK IBS, PI_HAT > 0.2	NA	98	Yes	1	P<1e-4	Cluster separation score <0.4 (CoreExome & Exome). Variants not present across all 3 genotyping array datasets. Indels. Variants differentially missing between cases and controls (Fisher’s exact test p<0.0001). In addition, we performed a case-control analysis and visually inspected the cluster plots for any variant with p≤5e-8	NA	Michigan	Eagle v2.3 (phased output)	HRC.r1-1	GRCh37 hg19	Quality Control & Imputation	NA	<0.3	NA	MAF<1%	NA	SNPTEST	First 10 PCs	NA	1.09356 (41)			1.06006 (57)	1.09356 (38)	1.07524 (30)		1.06104 (63)		1.09506 (34)	1.06983 (24)
ARGO-Athens	993	2538	European Greece	TJR	Population-based	67.37	42.36	67.40 (6.30)	50.22(14.03)	29.96(4.12)	27.58(5.77)	NA	Cases: Illumina Infinium HumanCoreExome-24; controls: Illumina HumanCoreExome-12	GRCh37 hg19	90	Yes	Excess heterozygosity at MAF≥1% and MAF<1% defined as ±3 standard deviation from mean	PLINK IBS, PI_HAT > 0.2. 63 individuals were excluded	Sex mismatch.	98	Yes	1	P<1e-4	Cluster separation score <0.4 . Indels. Variants differentially missing between cases and controls (Fisher’s exact test p<0.0001).	NA	Michigan	Eagle v2.3 (phased output)	HRC.r1-1	GRCh37 hg19	Quality Control & Imputation	NA	<0.3	NA	NA	NA	GEMMA-0.94	First 10 PCs	NA	1.01926 (13)			1.02353 (10)	1.01926 (9)	1.024 (7)		1.02353 (13)		1.01926 (10)	1.024 (5)
ARGO-Larissa	445	245	European Greece	TKR	Population-based	79.1	51.02	NA	NA	NA	NA	NA	Illumina Human Core Exome-24 Bead Chip	GRCh37 hg19	90	Yes	Excess heterozygosity at MAF≥1% and MAF<1% defined as ±3 standard deviation from mean	PLINK IBS, PI_HAT > 0.2. 44 individuals were excluded	Sex mismatch. Sanger Identity checks.	98	Yes	1	P<1e-4	Cluster separation score <0.4 . Indels. Variants differentially missing between cases and controls (Fisher’s exact test p<0.0001).	Final HRC pre-imputation checking tool used (http://www.well.ox.ac.uk/~wrayner/tools/#Checking)	Michigan	Eagle v2.3 (phased output)	HRC.r1-1	GRCh37 hg19	Quality Control & Imputation	NA	<0.3	NA	NA	NA	GEMMA-0.94	First 10 PCs	NA	1.03257 (6)				1.03257 (6)	1.03257 (3)				1.03257 (4)	1.03257 (3)
China Kadoorie Biobank	4074	66977	Chinese	ICD10 codes	Population-based with ICD code exclusions	67.75	58.59	54.81 (10.24)	51.91 (10.74)	23.60 (3.49)	23.80 (3.43)	https://www.ckbiobank.org	Affymetrix Axiom array CKB_1 and CKB_2	GRCh37 hg19	95	Yes	heterozygosity Z score > mean+3SD	NA	Non-East Asian ancestry, gender mismatch, XY aneuploidy	98	No	No	p<1e-6 (combined 10 df Chi-sq test across 10 regions)	Exclude multiallelic loci. Exclude SNPs with MAF more than 0.2 different from 1kgp EAS. Exclude variants showing plate effects within any batch (P<1e-10, or 3 plates with P<1e-4, plus manual review of all variants with P<2e-5). Exclude variants showing batch effect (including manual review of all variants with at least one batch effect P<7e-4).	NA	IMPUTE4 (IMPUTE2 for chrX)	SHAPEIT3	1KGP (EAS MAF>0)	GRCh37 hg19	NA	SNPs with 0 MAF in 1KGP EAS were removed from reference	NA	NA	NA	NA	SAIGE v0.29.5	Sex, age, age^2, genotype array version, region, first 12 PCs	Relatedness matrix based on 114218 variants	1.00749 (11)				1.00936 (3)	1.00842 (6)	1.00983 (0)
deCODE	45762	290912	European Icelandic	ICD codes, clinical evaluations including radiographic data, TJR	Population-based	58.9	46.7	66.20 (12.1)	48.0 (23.6)	27.2 (5.4)	26.9 (5.6)	https://www.decode.com	Illumina OmniExpress and HumanHap chips	GRCh38	98	Yes	NA	NA	NA	98	Yes	No	P<1e-6	For a given array family (omni or humanhap) variants were excluded if they showed an allele frequency bias between the array family subtypes	NA	deCODE in-house	deCODE in-house	deCODE in-house	GRCh38	NA	NA	<0.8	NA	NA	NA	deCODE in-house	County of birth, age, age squared, sex and an indicator function for the overlap of the lifetime of the individual with the time span of phenotype collection as covariates to account for differences between cases and controls	NA	1.03305 (88)	1.01407 (7)	1.02828 (13)	1.01879 (89)	1.02828 (81)	1.02828 (81)	1.02353 (4)	1.01407 (74)	1.02828 (5)	1.02353 (69)	1.02828 (56)
CHB+DBDS	29403	50528	European	ICD10 codes	ICD codes exclusions	51.3	46.3	63.00 (13.4)	64.3(12.9)	NA	NA	CHB: PMID: 33169150, https://www.regionh.dk/forskning-og-innovation/Region-Hovedstadens-biobank/Sider/default.aspx; DBDS: PMID: 31182452, http://www.dbds.dk	Illumina GSA (majority) and OmniExpress chips	GRCh38	98	Yes	NA	NA	NA	98	Yes	No	P<1e-6	For a given array family (omni or humanhap) variants were excluded if they showed an allele frequency bias between the array family subtypes	NA	deCODE in-house	SHAPEIT4	deCODE in-house	GRCh38	NA	NA	<0.8	NA	NA	NA	deCODE in-house	Age, sex and 20 PCs as covariates	NA	1.04746 (89)	0.97687 (2)	1.00467 (4)	1.04264 (97)	1.05229 (85)	1.04746 (85)	1.01407 (2)	1.04264 (93)	1.00467 (3)	1.04264 (72)	1.02828 (59)
eMERGE III - EA	29007	26212	European American	ICD codes	ICD codes exclusions	55.66 (16146)	49.49 (12973)	61.60 (12.69)	61.23 (18.29)	29.23 (6.06)	28.15 (6.16)	PMID: 31447099, https://emerge-network.org/	Illumina and Affymetrix	GRCh37 hg19	98	No	No	No	Duplicate IDs and duplicate samples where known, had one selected and removed. Among the 83 genotype batches from 12 research centers in the final version, the individual centers did some QC prior to data center processing the genotype data for imputation. Data center asked for more information on the prior QC applied, including more information on the chips used to create the plink bfiles, but w…	98	Yes	No	No because there were so many admixed and other ancestry and ethnicity individuals throughout the different batches.	A/T & G/C SNPs if MAF > 0.4, SNPs with differing alleles, SNPs with > 0.2 allele frequency difference, SNPs not in reference panel	Mark McCarthy’s HRC pre-imputation check tools	Michigan	NA	HRC.r1-1	GRCh37 hg19	NA	NA	<0.3	NA	MAC<1	NA	BOLT or SAIGE	Age, sex, 20 PCs, site	NA	1.04746 (30)		1 (6)	1 (43)	1 (37)	1 (32)	1 (2)
eMERGE III - AA	3299	5508	African American	ICD codes	ICD codes exclusions	73.47 (2424)	63.05 (3473)	56.19 (12.86)	54.88 (15.84)	32.84 (7.98)	30.79 (7.74)	PMID: 31447099, https://emerge-network.org/	Illumina and Affymetrix	GRCh37 hg19	98	No	No	No	Duplicate IDs and duplicate samples where known, had one selected and removed. Among the 83 genotype batches from 12 research centers in the final version, the individual centers did some QC prior to data center processing the genotype data for imputation. Data center asked for more information on the prior QC applied, including more information on the chips used to create the plink bfiles, but w…	98	Yes	No	No because there were so many admixed and other ancestry and ethnicity individuals throughout the different batches.	A/T & G/C SNPs if MAF > 0.4, SNPs with differing alleles, SNPs with > 0.2 allele frequency difference, SNPs not in reference panel	Mark McCarthy’s HRC pre-imputation check tools	Michigan	NA	HRC.r1-1	GRCh37 hg19	NA	NA	<0.3	NA	MAC<1	NA	BOLT or SAIGE	Age, sex, 20 PCs, site	NA	1.00327 (7)		0.99907 (1)	1.00047 (9)	1.00187 (9)	1.00655 (11)	1.00749 (0)
eMERGE III - HL	1405	1692	Hispanic/Latino	ICD codes	ICD codes exclusions	72.95 (1025)	53.07 (898)	57.36(13.81)	53.34(19.38)	30.42(6.49)	29.06(6.36)	PMID: 31447099, https://emerge-network.org/	Illumina and Affymetrix	GRCh37 hg19	98	No	No	No	Duplicate IDs and duplicate samples where known, had one selected and removed. Among the 83 genotype batches from 12 research centers in the final version, the individual centers did some QC prior to data center processing the genotype data for imputation. Data center asked for more information on the prior QC applied, including more information on the chips used to create the plink bfiles, but w…	98	Yes	No	No because there were so many admixed and other ancestry and ethnicity individuals throughout the different batches.	A/T & G/C SNPs if MAF > 0.4, SNPs with differing alleles, SNPs with > 0.2 allele frequency difference, SNPs not in reference panel	Mark McCarthy’s HRC pre-imputation check tools	Michigan	NA	HRC.r1-1	GRCh37 hg19	NA	NA	<0.3	NA	MAC<1	NA	BOLT or SAIGE	Age, sex, 20 PCs, site	NA	1.01737 (2)		0.99953 (0)	1.00983 (7)	1.01077 (4)	0.99953 (2)	1.00514 (0)
eMERGE III - Asian	233	490	Asian	ICD codes	ICD codes exclusions	65.24 (152)	54.49 (267)	59.84 (15.36)	47.37 (17.31)	25.15 (4.57)	24.89 (4.88)	PMID: 31447099, https://emerge-network.org/	Illumina and Affymetrix	GRCh37 hg19	98	No	No	No	Duplicate IDs and duplicate samples where known, had one selected and removed. Among the 83 genotype batches from 12 research centers in the final version, the individual centers did some QC prior to data center processing the genotype data for imputation. Data center asked for more information on the prior QC applied, including more information on the chips used to create the plink bfiles, but w…	98	Yes	No	No because there were so many admixed and other ancestry and ethnicity individuals throughout the different batches.	A/T & G/C SNPs if MAF > 0.4, SNPs with differing alleles, SNPs with > 0.2 allele frequency difference, SNPs not in reference panel	Mark McCarthy’s HRC pre-imputation check tools	Michigan	NA	HRC.r1-1	GRCh37 hg19	NA	NA	<0.3	NA	MAC<1	NA	BOLT or SAIGE	Age, sex, 20 PCs, site	NA	1.01313 (3)		1.02116 (2)	1.0364 (3)	1.02495 (1)	1.01926 (4)	1.01124 (0)
Estonian Biobank (EstBB)	25010	67064	European Estonian	ICD codes	Population-based with ICD code exclusions	70.9	63.6	53.4 (12.7)	38.6 (14.3)	28.0(5.3)	24.80 (4.7)	https://genomics.ut.ee/en/access-biobank	Illumina CoreExome, OmniExpress and GSA	GRCh37 hg19	95	Yes	NA	NA	Individuals were excluded from the analysis if their call-rate was < 95% or sex defined using X chromosome heterozygosity estimates (plink --check-sex) did not match phenotypic data.	95	No	1	P<1e-4	Cluster separation score <0.4 (CoreExome & Exome). Variants not present across all 3 genotyping array datasets. Indels.	NA	Beagle 5.2 v.28Jun21.220	Eagle v2.4.1 (phased output)	EstRef	GRCh37 hg19	NA	NA	NA	NA	NA	For chromosome X imputation, additional filters were used. Number of heterozygous SNPs in non-PAR region of X was compared to the total number of SNPs (Het/Tot ratio). For samples self-identified as Females, samples with Het/Tot > 0.90 were excluded. For samples self-identified as Males, samples with Het/Tot < 0.99 were excluded. In total, 197,403 samples (64817 males and 132586 females) and 7182…	SAIGE v0.43.1	First 10 PCs	NA	1.01501 (47)	1.0028 (2)	1.0169 (4)	1.02021 (47)	1.01784 (54)	1.01548 (55)	1.01643 (2)	1.00561 (35)	1.00842 (2)	1.00655 (30)	1.00374 (27)
FinnGen	56573	202617	European Finland	Radiographically, joint replacement, self-reported, ICD codes, clinical evaluation	Population-based with ICD code exclusions	NA	NA	NA	NA	NA	NA	https://finngen.gitbook.io/documentation/v/r7	ThermoFisher FinnGen1 and several older arrays	GRCh38	95	Yes	±4 standard deviation from mean	NA	Individuals with ambiguous gender were excluded.	98	No	MAC<3 were excluded	P<1e-6	NA	NA	Beagle 4.1 (version 08Jun17.d8b)	Eagle 2.3.5	Population-specific SISu v3 (3,775 Finnish WGS)	GRCh38	NA	NA	NA	NA	NA	Post-imputation quality-control involved checking expected conformity of the imputation INFO-value distribution, MAF differences between the target dataset and the imputation reference panel and checking chromosomal continuity of the imputed genotype calls.	REGENIE	Age, sex, 10 PCs, Finngen 1 or 2 chip or legacy genotyping batch as covariates	For regenie step 1 LOCO prediction computation for each endpoint, we used age, sex, 10 PCs, Finngen 1 or 2 chip or legacy genotyping batch as covariates. For calculating genetic relatedness in regenie step 1, we included variants 1) imputed with an INFO score > 0.95 in all batches and 2) > 97 % non-missing genotypes and 3) MAF > 1 %. The remaining variants were LD pruned with a 1Mb window and r2 …	1.23893 (156)			1.16294 (137)	1.1422 (80)	1.22311 (136)		1.12836 (125)		1.10507 (66)	1.16922 (87)
GeisingerMyCode_F60k	21508	12804	Mainly European Americans	ICD codes	ICD codes exclusions	62.22	52.54	59.21 (12.21)	56.28 (19.20)	33.54 (8.93)	27.83 (12.70)	PMID: 26866580, https://www.geisinger.org/	Illumina OmniExpressExome	GRCh37 hg19	90	YES. European individuals (KDE clustering of PCs with Hapmap3 data)	NA	NA	NA	90	Yes	1	P<1e-15	Remove A/T & G/C if MAF > 0.4, SNPs with differing alleles, SNPs with > 0.2 allele frequency difference, SNPs not in HRC reference panel	Mark McCarthy’s HRC pre-imputation check tools	Michigan	NA	HRC.r1-1	GRCh37 hg19	NA	NA	<0.3	NA	MAC<1	NA	BOLT	Age, sex, 20 PCs	NA	1.04746 (27)		1.04746 (3)	1 (25)	1.04746 (33)	1.04746 (37)	1.04746 (1)
GeisingerMyCode_New30k	7445	8396	Mainly European Americans	ICD codes	ICD codes exclusions	64.54	59.67	56.67 (12.08)	48.91 (18.60)	32.41 (9.06)	25.38 (15.11)	PMID: 26866580, https://www.geisinger.org/	Illumina GSA-24v1-0_A1	GRCh37 hg19	90	YES. European individuals (KDE clustering of PCs with Hapmap3 data)	NA	NA	NA	90	Yes	1	P<1e-15	Remove A/T & G/C if MAF > 0.4, SNPs with differing alleles, SNPs with > 0.2 allele frequency difference, SNPs not in HRC reference panel	Mark McCarthy’s HRC pre-imputation check tools	Michigan	NA	HRC.r1-1	GRCh37 hg19	NA	NA	<0.3	NA	MAC<1	NA	BOLT	Age, sex, 20 PCs	NA	1.04746 (15)		1 (2)	1 (10)	1 (13)	1 (16)	1 (0)
Generation Scotland	3333	8028	European Scotland	ICD codes	Population-based. Aged>=45yo	65.2	57.36	59.60 (10.51)	56.57 (7.97)	28.37 (5.59)	27.06 (4.97)	https://www.ed.ac.uk/generation-scotland	HumanOmniExpressExome-8v1_A & HumanOmniExpressExome8v1-2_A	GRCh37 hg19	98	YES. European individuals (KDE clustering of PCs with Hapmap3 data)	NA	NA	NA	98	Yes	1	P<1e-6	NA	NA	Sanger	ShapeIT v2.r873 + duohmm	HRC.r1-1	GRCh37 hg19	NA	NA	<0.4	NA	NA	NA	BOLT	Age	NA	1 (13)		1 (6)	1.04746 (17)	1.04746 (13)	1.04746 (15)	1 (1)	1 (13)		1 (10)	1 (3)
Health and Retirement Study EA	7086	4979	European American	Self-reported at any exam (through 2018)	Did not report any osteoarthritis at any exam through 2018. Respondents who were younger than age of 45 at the last exam were excluded from analysis	58.7	41.3	75.99 (10.25)	72.08 (11.38)	29.89 (6.52)	28.55 (5.87)	https://hrs.isr.umich.edu/, PMID: 24671021	Illumina HumanOmni2.5 array, but different versions: Phases 1-2 (2006 and 2008 samples) on HumanOmni2.5-4v1, Phase 3 (2010 sample) on HumanOmni2.5-8v1, and Phase 4 (2012 sample) on HumanOmni2.5-8v1.1	GRCh37 hg19	98	Yes	NA	Kinship coefficient calculated using King-robust implemented in SNPRelate**, KC>0.1 were excluded	Sex mismatch that could not be resolved	98	Yes	No	P<1e-4	Sex differences in allelic frequency>0.2, sex difference in heterozygosity>0.3 and >1 Mendelian error were excluded prior to imputation	NA	Michigan	SHAPEIT and minimac 3	HRC.r1-1	GRCh37 hg19	Quality Control & Imputation	Chromosome anomaly regions were set as missing	NA	NA	NA	NA	SNPTEST	sex+ PC1-4	NA	1.0136 (16)
Health and Retirement Study AA	1480	1595	African American	Self-reported at any exam (through 2018)	Did not report any osteoarthritis at any exam through 2018. Respondents who were younger than age of 45 at the last exam were excluded from analysis	48.1	51.9	90.85 (9.95)	67.80 (10.30)	32.77 (7.99)	30.19 (6.75)	https://hrs.isr.umich.edu/, PMID: 24671021	Illumina HumanOmni2.5 array, but different versions: Phases 1-2 (2006 and 2008 samples) on HumanOmni2.5-4v1, Phase 3 (2010 sample) on HumanOmni2.5-8v1, and Phase 4 (2012 sample) on HumanOmni2.5-8v1.2	GRCh37 hg19	98	Yes	NA	Kinship coefficient calculated using King-robust implemented in SNPRelate**, KC>0.1 were excluded	Sex mismatch that could not be resolved	98	Yes	No	P<1e-4	Sex differences in allelic frequency>0.2, sex difference in heterozygosity>0.3 and >1 Mendelian error were excluded prior to imputation	NA	Michigan	SHAPEIT and minimac 3	HRC.r1-1	GRCh37 hg19	Quality Control & Imputation	Chromosome anomaly regions were set as missing	NA	NA	NA	NA	SNPTEST	sex+ PC1-4	NA	1.00047 (7)
Health and Retirement Study HL	841	1503	Hispanic Latino	Self-reported at any exam (through 2018)	Did not report any osteoarthritis at any exam through 2018. Respondents who were younger than age of 45 at the last exam were excluded from analysis	35.9	64.1	71.45 (10.13)	66.38 (9.73)	31.25 (6.54)	30.44 (6.00)	https://hrs.isr.umich.edu/, PMID: 24671021	Illumina HumanOmni2.5 array, but different versions: Phases 1-2 (2006 and 2008 samples) on HumanOmni2.5-4v1, Phase 3 (2010 sample) on HumanOmni2.5-8v1, and Phase 4 (2012 sample) on HumanOmni2.5-8v1.3	GRCh37 hg19	98	Yes	NA	Kinship coefficient calculated using King-robust implemented in SNPRelate**, KC>0.1 were excluded	Sex mismatch that could not be resolved	98	Yes	No	P<1e-4	Sex differences in allelic frequency>0.2, sex difference in heterozygosity>0.3 and >1 Mendelian error were excluded prior to imputation	NA	Michigan	SHAPEIT and minimac 3	HRC.r1-1	GRCh37 hg19	Quality Control & Imputation	Chromosome anomaly regions were set as missing	NA	NA	NA	NA	SNPTEST	sex+ PC1-10	NA	1.01926 (3)
Hong Kong Degenerative Disc Disease Population Cohort (HKDDDPC)	449	981	Southern Chinese	MRI based diagnosis but it is compatible with radiographic diagnosis	Population-based	60.58	62.18	53.36 (6.57)	49.87 (7.74)	24.25 (3.58)	23.33 (3.39)	https://journals.lww.com/spinejournal/Abstract/2009/04200/Prevalence_and_Pattern_of_Lumbar_Magnetic.12.aspx; PMID: 19532001	Illumina humanOmniZhongHua-8 v1.2 BeadChip	GRCh37 hg19	97	Yes	Visual outliers	Perl script provided by Anderson 2010: IBD> 0.185	Individuals with mismatched genotypic and phenotypic gender (PLINK labels sample with inbreeding coefficient F greater than 0.8 as male and less than 0.2 as female) or ambiguous gender (F between 0.2 to 0.8) were excluded.	97	Yes	5	P<1e-5	NA	NA	Michigan	ShapeIT v2.r790 (unphased)	HRC.r1-1	GRCh37 hg19	Quality Control & Imputation	NA	NA	NA	NA	NA	SNPTEST	First 3 PCs, sex, age, age squared	NA	1.0103 (8)						1.0103 (1)
HUNT	18694	26368	European Norway	Self-reported, ICD codes, Norwegian Arthroplasty Register (NAR)	Population-based with ICD code and Norwegian Arthroplasty Register (NAR) exclusions, age>=45	61.74	46.13	61.76 (12.90)	60.51 (12.69)	28.00 (4.53)	26.89 (4.05)	PMID: 35578897, https://www.ntnu.edu/hunt	HumanCoreExome12 v1.0, HumanCoreExome12 v1.1 and UM HUNT Biobank v1.0	GRCh37 hg19	99	Yes	Visual outliers	Removed technical and unexpected duplicates	Gender mismatch	99	Yes	1	P<1e-4	Cluster separation score < 0.4, Gentrain score < 0.15	Final HRC pre-imputation checking tool used (http://www.well.ox.ac.uk/~wrayner/tools/#Checking)	Minimac3 v2.0.1	Eagle v2.3 (phased output)	HRC-HUNT	GRCh37 hg19	NA	NA	<0.3	NA	MAC<1	NA	SAIGE v0.20	Birth year, sex, 4 PCs	NA	1.0364 (43)	0.98561 (1)	1.00327 (5)	1.03688 (53)	1.04601 (48)	1.0169 (38)	1.03114 (3)	1.04264 (56)	1.00327 (0)	1.04746 (44)	1.02495 (22)
INTERMOUNTAIN	7182	19673	European	ICD and CPT codes	Population-based	53.2	46.5	71.00 (12.5)	67.80 (20.6)	30.40 (6.8)	29.50 (6.6)	https://intermountainhealthcare.org/services/genomics/	Illumina GSA (majority) and OmniExpress chips	GRCh38	98	Yes	NA	NA	NA	98	Yes	no	P<1e-6	For a given array family (omni or humanhap) variants were excluded if they showed an allele frequency bias between the array family subtypes	NA	deCODE in-house	SHAPEIT4	deCODE in-house	GRCh38	NA	NA	<0.8	NA	NA	NA	deCODE in-house	Age, sex and 20 PCs as covariates	NA	1.02353 (8)	1.00467 (1)	1.01879 (2)	1.01407 (2)	1.02353 (8)	1.01879 (11)	1.01407 (2)		1 (1)
Bunkyo Health Study	914	7533	Japanese	Radiographic and/or TJR	Population-based	65.65	53.91	73.55 (5.52)	70.07 (13.71)	23.52 (3.07)	NA	PMID: 31530621	Illumina Asian Screening Array	GRCh37 hg19	98	Yes	NA	PLINK IBS, PI_HAT>0.9	Sex mismatch that could not be resolved	99	Yes	1	P<1e-6	Frequency difference with reference panel> 0.06	NA	Minimac4 v1.0.0	EAGLE v1.4.1	1000genomes Phase3 v5 + 3,256 in-house Japanese whole-genome sequence data	GRCh37 hg19	NA	NA	No filter applied	NA	NA	NA	SAIGE v0.35.8.3	sex+ First 10 PCs	NA	1.01737 (8)				1.01737 (3)	1.01737 (8)
RIKEN Study	899	3374	Japanese	Symptomatic OA with radiographic data obtained by expert (board-certified) orthopedic surgeons	Population-based (Biobank Japan)	71.07	44.23	61.52 (18.77)	52.43 (15.75)	24.25 (3.58)	22.43 (3.66)	https://www.riken.jp/en/research/	Cases : Illumina 610k, Illumina 550k controls：Illumina 550k	GRCh37 hg19	98	Yes	NA	PLINK IBS, PI_HAT>0.9	Sex mismatch that could not be resolved	99	Yes	1	P<1e-6	Frequency difference with reference panel> 0.06	NA	Minimac4 v1.0.0	EAGLE v1.4.1	1000genomes Phase3 v5 + 3,256 in-house Japanese whole-genome sequence data	GRCh37 hg19	NA	NA	No filter applied	NA	NA	NA	SAIGE v0.35.8.3	sex+ First 10 PCs	NA	1.01218 (7)				1.01218 (6)	1.01218 (8)
Shimane CoHRE Study 1	844	4000	Japanese	Radiographic and/or TJR	Population-based	74.29	72.04	73.36 (7.28)	64.02 (13.19)	23.20 (3.22)	23.00 (3.77)	PMID: 33326452	Illumina OmniExpressExome	GRCh37 hg19	98	Yes	NA	PLINK IBS, PI_HAT>0.9	Sex mismatch that could not be resolved	99	Yes	1	P<1e-6	Frequency difference with reference panel> 0.06	NA	Minimac4 v1.0.0	EAGLE v1.4.1	1000genomes Phase3 v5 + 3,256 in-house Japanese whole-genome sequence data	GRCh37 hg19	NA	NA	No filter applied	NA	NA	NA	SAIGE v0.35.8.3	sex+ First 10 PCs	NA	0.99907 (7)				0.99907 (4)	0.99907 (7)
Shimane CoHRE Study 2	770	6427	Japanese	Radiographic and/or TJR	Population-based	67.79	56.08	70.88 (8.46)	70.05 (13.71)	23.40 (3.18)	NA	PMID: 33326452	Illumina Asian Screening Array	GRCh37 hg19	98	Yes	NA	PLINK IBS, PI_HAT>0.9	Sex mismatch that could not be resolved	99	Yes	1	P<1e-6	Frequency difference with reference panel> 0.06	NA	Minimac4 v1.0.0	EAGLE v1.4.1	1000genomes Phase3 v5 + 3,256 in-house Japanese whole-genome sequence data	GRCh37 hg19	NA	NA	No filter applied	NA	NA	NA	SAIGE v0.35.8.3	sex+ First 10 PCs	NA	1.01643 (2)				1.01643 (6)	1.01643 (5)
JOCOOA-AA	473	98	African American	Radiographic and/or TJR	Population-based	0.6448	0.7245	62.59 (9.43)	58.54 (10.45)	32.96 (8.20)	30.76 (6.56)	PMID: 34245232, https://www.med.unc.edu/tarc/research/clinical-and-epidemiological-science-1/johnston-county-osteoarthritis-project/	Illumina IM - Duo	GRCh37 hg19	98	Yes	Samples with heterozygosity > median + 3*IQR	plink --genome(PI_HAT > 0.2)	Sex mismatch that could not be resolved	99	Yes	1	P<10-6	Monomorphic SNPs, SNPs with at least one discordant genotype among duplicate samples were dropped.	NA	Michigan	Eagle v2.3 (phased output)	1000genomes Phase3 v5 20130502	GRCh37 hg19	Quality Control & Imputation	NA	NA	NA	NA	NA	PLINK	First 2 PCs	NA	0.90153 (0)		0.9659 (0)	0.97962 (3)	0.91678 (2)	0.93888 (1)	0.96318 (1)
JOCOOA-EA	1306	171	European American	Radiographic and/or TJR	Population-based	0.6149	0.5965	64.34 (9.49)	61.41 (9.58)	29.78 (5.88)	28.78 (5.72)	PMID: 34245232, https://www.med.unc.edu/tarc/research/clinical-and-epidemiological-science-1/johnston-county-osteoarthritis-project/	Illumina IM - Duo	GRCh37 hg19	98	Yes	Samples with heterozygosity > median + 3*IQR	plink --genome(PI_HAT > 0.2)	Sex mismatch that could not be resolved	99	Yes	1	P<10-6	Monomorphic SNPs, SNPs with at least one discordant genotype among duplicate samples were dropped.	NA	Michigan	Eagle v2.3 (phased output)	HRC.r1-1	GRCh37 hg19	Quality Control & Imputation	NA	NA	NA	NA	NA	PLINK	First 2 PCs	NA	0.87622 (1)		0.87835 (1)	0.90804 (5)	0.88474 (2)	0.90023 (4)	0.89591 (1)
LifeLines	2229	16779	European The Netherlands	Questionnaire - Self reported OA	Population based	13.76 (1521)	86.24 (9530)	58.39 (8.97)	51.67 (8.87)	27.38 (4.30)	26.27(4.03)	PMID: 25502107, https://www.lifelines.nl/researcher	Illumina HumanCytoSNP-12 BeadChip1 and Illumina Global Screening Array Beadchip-24 v1.0.	GRCh37 hg19	95	Yes	NA	First degree relatives were excluded based on self-reported data and validated by plink IBS analysis	Sex mismatch that could not be resolved	95	Yes	0.001	P<10-4	NA	NA	Michigan	SHAPEIT and Genotype Harmonizer	HRC.r1-1	GRCh37 hg19	Quality Control & Imputation	NA	NA	NA	NA	NA	SAIGE v0.43.1	Age, sex, first 10 PCs	Excluded age <40 years	1.01454 (10)
NEO study	3672	1735	European The Netherlands	Questionnaire - Self reported OA; Objectively assessed osteoarthritis (KOOS and ACR)	Population based	39.60 (2259)	12.43 (709)	56.79 (5.72)	54.10 (6.03)	30.22 (4.95)	29.45 (4.54)	PMID: 23576214	Illumina HumanCoreExome-24 BeadChip	GRCh37 hg19	>=98	Yes	±3 standard deviation from mean	PI_HAT>0.25	Removed individuals with mismatch of sex with X chromosome variants	>=98	Yes	MAF>0%	P<1e-6	NA	NA	Michigan	NA	HRC.r1-1	GRCh37 hg19	NA	NA	NA	NA	NA	NA	SNPTEST	Age, sex, first 4 PCs	NA	1.01643 (7)	1.02258 (3)	1.02068 (8)	1.02876 (4)	1.01454 (11)	1.01454 (9)			1.02495 (0)
NHSaffy	193	2740	European American	THR excluding self-reported or confirmed hip fracture or rheumatoid arthritis	Population-based	100	100	58.74 (6.21)	57.29 (6.90)	27.36 (5.47)	26.58 (5.46)	http://nurseshealthstudy.org/	Both cases and controls: Affymetrix, HumanCoreExome, IlluminaHumanHap OmniExpress or OncoArray	GRCh37 hg19	95	Yes	Visual outliers	PLINK (one of identical twins were excluded)	Samples with gender discordance	95	Yes	1	P<1e-4	NA	NA	Michigan	ShapeIT	HRC.r1-1	GRCh37 hg19	Quality Control & Imputation	NA	NA	NA	NA	NA	RVTEST	Age at DNA collection (either blood draw or cheek sample) and first 4 PCs.	All NHS and NHS II samples are female.	1.01501 (10)			1.01501 (11)	1.01501 (5)			1.01501 (15)		1.01501 (8)
NHShuco	146	4282	European American	THR excluding self-reported or confirmed hip fracture or rheumatoid arthritis	Population-based	100	100	53.45 (9.02)	47.64 (8.27)	27.85 (6.58)	25.86 (5.45)	http://nurseshealthstudy.org/	Both cases and controls: Affymetrix, HumanCoreExome, IlluminaHumanHap OmniExpress or OncoArray	GRCh37 hg19	95	Yes	Visual outliers	PLINK (one of identical twins were excluded)	Samples with gender discordance	95	Yes	1	P<1e-4	NA	NA	Michigan	ShapeIT	HRC.r1-1	GRCh37 hg19	Quality Control & Imputation	NA	NA	NA	NA	NA	RVTEST	Age at DNA collection (either blood draw or cheek sample) and first 4 PCs.	All NHS and NHS II samples are female.	1.024 (7)			1.024 (10)	1.024 (7)			1.024 (6)		1.024 (3)
NHSillu	208	3471	European American	THR excluding self-reported or confirmed hip fracture or rheumatoid arthritis	Population-based	100	100	59.41 (8.89)	55.21 (9.55)	26.16 (5.04)	25.27 (4.96)	http://nurseshealthstudy.org/	Both cases and controls: Affymetrix, HumanCoreExome, IlluminaHumanHap OmniExpress or OncoArray	GRCh37 hg19	95	Yes	Visual outliers	PLINK (one of identical twins were excluded)	Samples with gender discordance	95	Yes	1	P<1e-4	NA	NA	Michigan	ShapeIT	HRC.r1-1	GRCh37 hg19	Quality Control & Imputation	NA	NA	NA	NA	NA	RVTEST	Age at DNA collection (either blood draw or cheek sample) and first 4 PCs.	All NHS and NHS II samples are female.	1.01926 (10)			1.01926 (13)	1.01926 (5)			1.01926 (12)		1.01926 (10)
NHSomni	253	3346	European American	THR excluding self-reported or confirmed hip fracture or rheumatoid arthritis	Population-based	100	100	61.20 (7.78)	59.06 (8.15)	26.78 (4.91)	25.68 (5.01)	http://nurseshealthstudy.org/	Both cases and controls: Affymetrix, HumanCoreExome, IlluminaHumanHap OmniExpress or OncoArray	GRCh37 hg19	95	Yes	Visual outliers	PLINK (one of identical twins were excluded)	Samples with gender discordance	95	Yes	1	P<1e-4	NA	NA	Michigan	ShapeIT	HRC.r1-1	GRCh37 hg19	Quality Control & Imputation	NA	NA	NA	NA	NA	RVTEST	Age at DNA collection (either blood draw or cheek sample) and first 4 PCs.	All NHS and NHS II samples are female.	1.00936 (12)			1.00936 (15)	1.00936 (11)			1.00936 (8)		1.00936 (10)
NHSonco	238	5925	European American	THR excluding self-reported or confirmed hip fracture or rheumatoid arthritis	Population-based	100	100	59.62 (9.34)	54.66 (9.70)	27.40 (5.60)	26.10 (5.57)	http://nurseshealthstudy.org/	Both cases and controls: Affymetrix, HumanCoreExome, IlluminaHumanHap OmniExpress or OncoArray	GRCh37 hg19	95	Yes	Visual outliers	PLINK (one of identical twins were excluded)	Samples with gender discordance	95	Yes	1	P<1e-4	NA	NA	Michigan	ShapeIT	HRC.r1-1	GRCh37 hg19	Quality Control & Imputation	NA	NA	NA	NA	NA	RVTEST	Age at DNA collection (either blood draw or cheek sample) and first 4 PCs.	All NHS and NHS II samples are female.	1.01077 (12)			1.01077 (14)	1.01077 (11)			1.01077 (8)		1.01077 (8)
Norwegian Arthroplasty Register (NAR) cases and HUNT controls	508	738	European Norway	THR due to OA and revised for loosening	Population-based with ICD code and NAR exclusions	56.7	57.9	NA	53.27 (13.95)	NA	NA	https://www.ntnu.edu/hunt	Illumina Human Core Exome Chip (cases: Human610-Quad, Controls: HumanCoreExome12 v1.0, HumanCoreExome12 v1.1 and UM HUNT Biobank v1.0)	GRCh37 hg19	99	Yes	Visual outliers	PLINK –genome (PI_HAT > 0.9)	Gender mismatch	99	Yes	0.2	P<1e-6	NA	Final HRC pre-imputation checking tool used (http://www.well.ox.ac.uk/~wrayner/tools/#Checking)	Michigan	Minimac 3	HRC.r1-1	GRCh37 hg19	Quality Control & Imputation	NA	<0.3	NA	NA	NA	SAIGE v0.29	First 20 PCs	NA	1.02068 (9)			1.02068 (16)	1.02068 (10)			1.02068 (12)
Mass General Brigham Biobank (MGB201)	917	1502	European	ICD-10 codes	No ICD-10 codes for OA and no form of arthritis and joint pain/disease	57.6	55.6	66.20 (13.70)	55.50 (16.70)	NA	NA	https://www.massgeneralbrigham.org/en/research-and-innovation/participate-in-research/biobank	Illumina MEGA	GRCh37 hg19	>=98	Yes	NA	KING cutoff 0.088	Sex mismatch that could not be resolved	>95	Yes	1	P<1.00E-06	Excluded multiallelic loci.	NA	Michigan	ShapeIT	HRC.r1-1	GRCh37 hg19	Quality Control & Imputation	NA	<0.8	NA	MAF<1%	NA	PLINK2	Age,sex, 5 PCs	NA	1.01218 (6)	1.02923 (0)	1.02923 (0)	1.03496 (3)	1.02258 (6)	1.01879 (6)	1.01171 (1)		1.05084 (0)
Mass General Brigham Biobank (MGB202)	954	1535	European	ICD-10 codes	No ICD-10 codes for OA and no form of arthritis and joint pain/disease	51.7	48.9	68.3 (13.2)	59.2 (16.9)	NA	NA	https://www.massgeneralbrigham.org/en/research-and-innovation/participate-in-research/biobank	Illumina MEGAEX	GRCh37 hg19	>=98	Yes	NA	KING cutoff 0.088	Sex mismatch that could not be resolved	>95	Yes	1	P<1.00E-06	Excluded multiallelic loci.	NA	Michigan	ShapeIT	HRC.r1-1	GRCh37 hg19	Quality Control & Imputation	NA	<0.8	NA	MAF<1%	NA	PLINK2	Age,sex, 5 PCs	NA	1.01313 (4)	1.01737 (1)	1.04072 (1)	1.02638 (7)	1.01643 (8)	1.02068 (5)	1.01643 (0)		1.05181 (0)
Mass General Brigham Biobank (MGB203)	804	1291	European	ICD-10 codes	No ICD-10 codes for OA and no form of arthritis and joint pain/disease	54.1	53.3	67 (13.8)	56.3 (17)	NA	NA	https://www.massgeneralbrigham.org/en/research-and-innovation/participate-in-research/biobank	Illumina MEG	GRCh37 hg19	>=98	Yes	NA	KING cutoff 0.088	Sex mismatch that could not be resolved	>95	Yes	1	P<1.00E-06	Excluded multiallelic loci.	NA	Michigan	ShapeIT	HRC.r1-1	GRCh37 hg19	Quality Control & Imputation	NA	<0.8	NA	MAF<1%	NA	PLINK2	Age,sex, 5 PCs	NA	1 (4)	1.0221 (2)	1.02495 (1)	1.0136 (3)	1.00889 (2)	1.00936 (6)	1.01077 (1)		1.0278 (1)
Mass General Brigham Biobank (MGB204)	909	1630	European	ICD-10 codes	No ICD-10 codes for OA and no form of arthritis and joint pain/disease	58.6	53	63.3 (13.4)	53.8(16.6)	NA	NA	https://www.massgeneralbrigham.org/en/research-and-innovation/participate-in-research/biobank	Illumina MEG	GRCh37 hg19	>=98	Yes	NA	KING cutoff 0.088	Sex mismatch that could not be resolved	>95	Yes	1	P<1.00E-06	Excluded multiallelic loci.	NA	Michigan	ShapeIT	HRC.r1-1	GRCh37 hg19	Quality Control & Imputation	NA	<0.8	NA	MAF<1%	NA	PLINK2	Age,sex, 5 PCs	NA	1.01313 (6)	1.01879 (1)	1.0221 (0)	1.0278 (7)	1.03592 (10)	1.03353 (11)	1.01737 (0)		1.0221 (0)
Mass General Brigham Biobank (MGB205)	1065	1886	European	ICD-10 codes	No ICD-10 codes for OA and no form of arthritis and joint pain/disease	52.5	54.2	63.9 (13.3)	52.1 (17.1)	NA	NA	https://www.massgeneralbrigham.org/en/research-and-innovation/participate-in-research/biobank	Illumina MEG	GRCh37 hg19	>=98	Yes	NA	KING cutoff 0.088	Sex mismatch that could not be resolved	>95	Yes	1	P<1.00E-06	Excluded multiallelic loci.	NA	Michigan	ShapeIT	HRC.r1-1	GRCh37 hg19	Quality Control & Imputation	NA	<0.8	NA	MAF<1%	NA	PLINK2	Age,sex, 5 PCs	NA	1.00749 (9)	1.02068 (1)	1.0388 (1)	1.02923 (7)	1.02638 (4)	1.03401 (3)	1.01926 (0)		1.04842 (1)
Mass General Brigham Biobank (MGB206)	965	1772	European	ICD-10 codes	No ICD-10 codes for OA and no form of arthritis and joint pain/disease	53.4	52.5	64 (13.3)	52 (16.8)	NA	NA	https://www.massgeneralbrigham.org/en/research-and-innovation/participate-in-research/biobank	Illumina MEG	GRCh37 hg19	>=98	Yes	NA	KING cutoff 0.088	Sex mismatch that could not be resolved	>95	Yes	1	P<1.00E-06	Excluded multiallelic loci.	NA	Michigan	ShapeIT	HRC.r1-1	GRCh37 hg19	Quality Control & Imputation	NA	<0.8	NA	MAF<1%	NA	PLINK2	Age,sex, 5 PCs	NA	1.01171 (7)	1.03114 (1)	1.02163 (0)	1.02258 (10)	1.03162 (7)	1.01879 (5)	1.02021 (0)		1.03305 (0)
Mass General Brigham Biobank (MGB207)	953	1682	European	ICD-10 codes	No ICD-10 codes for OA and no form of arthritis and joint pain/disease	53.1	50.3	64.6 (13.4)	52.7 (17.6)	NA	NA	https://www.massgeneralbrigham.org/en/research-and-innovation/participate-in-research/biobank	Illumina MEG	GRCh37 hg19	>=98	Yes	NA	KING cutoff 0.088	Sex mismatch that could not be resolved	>95	Yes	1	P<1.00E-06	Excluded multiallelic loci.	NA	Michigan	ShapeIT	HRC.r1-1	GRCh37 hg19	Quality Control & Imputation	NA	<0.8	NA	MAF<1%	NA	PLINK2	Age,sex, 5 PCs	NA	1.00983 (4)	1.01548 (0)	1.01784 (0)	1.01974 (5)	1.0169 (6)	1.01737 (6)	1.0136 (0)		1.02828 (1)
Mass General Brigham Biobank (MGB208)	173	223	European	ICD-10 codes	No ICD-10 codes for OA and no form of arthritis and joint pain/disease	59	46.6	65.1 (10.6)	55.4 (14.7)	NA	NA	https://www.massgeneralbrigham.org/en/research-and-innovation/participate-in-research/biobank	Illumina MEG	GRCh37 hg19	>=98	Yes	NA	KING cutoff 0.088	Sex mismatch that could not be resolved	>95	Yes	1	P<1.00E-06	Excluded multiallelic loci.	NA	Michigan	ShapeIT	HRC.r1-1	GRCh37 hg19	Quality Control & Imputation	NA	<0.8	NA	MAF<1%	NA	PLINK2	Age,sex, 5 PCs	NA	1.04408 (2)	1.17395 (0)	1.14066 (1)	1.10608 (5)	1.06201 (6)	1.08264 (3)	1.0625 (0)		1.15461 (0)
Mass General Brigham Biobank (MGB209)*	27	41	European	ICD-10 codes	No ICD-10 codes for OA and no form of arthritis and joint pain/disease	70.4	58.5	58.6 (14.3)	53.7 (16.7)	NA	NA	https://www.massgeneralbrigham.org/en/research-and-innovation/participate-in-research/biobank	Illumina MEG	GRCh37 hg19	>=98	Yes	NA	KING cutoff 0.088	Sex mismatch that could not be resolved	>95	Yes	1	P<1.00E-06	Excluded multiallelic loci.	NA	Michigan	ShapeIT	HRC.r1-1	GRCh37 hg19	Quality Control & Imputation	NA	<0.8	NA	MAF<1%	NA	PLINK2	Age,sex, 5 PCs	NA
Mass General Brigham Biobank (MGB2010)	1246	2740	European	ICD-10 codes	No ICD-10 codes for OA and no form of arthritis and joint pain/disease	56.4	58.3	57.9 (12.7)	47.1 (15.4)	NA	NA	https://www.massgeneralbrigham.org/en/research-and-innovation/participate-in-research/biobank	Illumina GSA	GRCh37 hg19	>=98	Yes	NA	KING cutoff 0.088	Sex mismatch that could not be resolved	>95	Yes	1	P<1.00E-06	Excluded multiallelic loci.	NA	Michigan	ShapeIT	HRC.r1-1	GRCh37 hg19	Quality Control & Imputation	NA	<0.8	NA	MAF<1%	NA	PLINK2	Age,sex, 5 PCs	NA	1.02163 (6)	1.02448 (1)	1.03353 (1)	1.02305 (6)	1.0364 (4)	1.03832 (5)	1.02258 (2)		1.0388 (0)
Mass General Brigham Biobank (MGB2011)	2013	3756	European	ICD-10 codes	No ICD-10 codes for OA and no form of arthritis and joint pain/disease	55.8	55	63.4 (13.3)	51 (17.2)	NA	NA	https://www.massgeneralbrigham.org/en/research-and-innovation/participate-in-research/biobank	Illumina GSA	GRCh37 hg19	>=98	Yes	NA	KING cutoff 0.088	Sex mismatch that could not be resolved	>95	Yes	1	P<1.00E-06	Excluded multiallelic loci.	NA	Michigan	ShapeIT	HRC.r1-1	GRCh37 hg19	Quality Control & Imputation	NA	<0.8	NA	MAF<1%	NA	PLINK2	Age,sex, 5 PCs	NA	1.01548 (7)	1.01313 (0)	1.024 (1)	1.01643 (5)	1.0169 (1)	1.0259 (7)	1.01171 (0)		1.0436 (1)
QIMR [Over 50’s (Aged) and Osteoarthritis (OA) Studies]	1114	2005	Mainly Northern European ancestry Australia	Self-reported	Self-reported no OA within QIMR study	80.1	66.7	62.24 (7.27)	59.89 (7.12)	NA	NA	PMID: 12626230	Illumina 610K, Illumina 317K, Illumina PsychArray, Illumina CoreExome, Illumina 2.5M, Illumina 370K, Illumina GSA, Illumina OmniExpress, Illumina 660K	GRCh37 hg19	>=97	Yes	Excluded if heterozygous for ≥1% of males [for X and Y chromosomes]	NA	Gender wrong and no apparent explanation	>95	NA	0.1	P<1.00E-06	GenTrain Score > 0.6 [if data available], Mean GenCall Score > 0.7 [older chip families only], unique position and strand alignment in a BLAST search, sex-chromosome specific filters (female genotyping rate <1% for chr Y (not relevant); male heterozygosity <1% for chr X)	NA	Michigan	Eagle v2.4 (phased output)	1000G Phase3 v5	GRCh37 hg19	Quality Control & Imputation	NA	NA	NA	MAF<0.001, minimum MAC=5, Genetic ancestry outliers excluded	NA	SAIGE v0.44	Sex, Age, Cohort, PC1-5, Imputation	NA	1.03544 (8)		1.03257 (2)	1.02543 (5)	1.02685 (10)	1.02448 (7)	0.99024 (0)	1.00467 (3)		1.01218 (4)	1.0103 (2)
QIMR - PISA [Prospective Imaging Study of Ageing: Genes, Brain and Behaviour]	454	1083	Mainly Northern European ancestry Australia	Self-reported	Self-reported no OA within PISA study	81.1	66.7	62.31 (6.30)	59.46 (6.83)	NA	NA	https://www.qimrberghofer.edu.au/pisa/	Illumina CoreExome, Illumina 370K, Illumina 610K, Illumina PsychArray, Illumina 2.5M, Illumina 317K, Illumina 660K, Illumina OmniExpress, Illumina GSA	GRCh37 hg19	>=97	Yes	Excluded if heterozygous for ≥1% of males [for X and Y chromosomes]	NA	Gender wrong and no apparent explanation	>95	NA	0.1	P<1.00E-06	GenTrain Score > 0.6 [if data available], Mean GenCall Score > 0.7 [older chip families only], unique position and strand alignment in a BLAST search, sex-chromosome specific filters (female genotyping rate <1% for chr Y (not relevant); male heterozygosity <1% for chr X)	NA	Michigan	Eagle v2.4 (phased output)	1000G Phase3 v5	GRCh37 hg19	Quality Control & Imputation	NA	NA	NA	MAF<0.001, minimum MAC=5, Genetic ancestry outliers excluded	NA	SAIGE v0.44	Sex, Age, PC1-5	NA	1.01548 (11)		0.97871 (0)	1.00842 (3)	1.01548 (2)	1.02733 (3)	1.00561 (0)	1.01407 (6)		1.00889 (4)	1.01265 (3)
QIMR - GBD[Australian Genetics of Bipolar Disorder Study]	342	2750	Mainly Northern European ancestry Australia	Self-reported	Self-reported no OA within GBP study	74.9	66.0	59.20 (11.71)	45.21 (14.41)	NA	NA	PMID: 37655588	Illumina GSA	GRCh37 hg19	>=97	Yes	Excluded if heterozygous for ≥1% of males [for X and Y chromosomes]	NA	Gender wrong and no apparent explanation	>95	NA	0.1	P<1.00E-06	GenTrain Score > 0.6 [if data available], Mean GenCall Score > 0.7 [older chip families only], unique position and strand alignment in a BLAST search, sex-chromosome specific filters (female genotyping rate <1% for chr Y (not relevant); male heterozygosity <1% for chr X)	NA	Michigan	Eagle v2.4 (phased output)	1000G Phase3 v5	GRCh37 hg19	Quality Control & Imputation	NA	NA	NA	MAF<0.001, minimum MAC=5, Genetic ancestry outliers excluded	NA	SAIGE v0.44	Sex, Age, PC1-5	NA	1.01784 (6)
QIMR - AGDS [Australian Genetics of Depression Study]	1733	5240	Mainly Northern European ancestry Australia	Self-reported	Self-reported no OA within AGDS study	79.1	75.3	54.07 (10.37)	43.38 (13.10)	NA	NA	PMID: 32461290	Illumina GSA	GRCh37 hg19	>=97	Yes	Excluded if heterozygous for ≥1% of males [for X and Y chromosomes]	NA	Gender wrong and no apparent explanation	>95	NA	0.1	P<1.00E-06	GenTrain Score > 0.6 [if data available], Mean GenCall Score > 0.7 [older chip families only], unique position and strand alignment in a BLAST search, sex-chromosome specific filters (female genotyping rate <1% for chr Y (not relevant); male heterozygosity <1% for chr X)	NA	Michigan	Eagle v2.4 (phased output)	1000G Phase3 v5	GRCh37 hg19	Quality Control & Imputation	NA	NA	NA	MAF<0.001, minimum MAC=5, Genetic ancestry outliers excluded	NA	SAIGE v0.44	Sex, Age, PC1-5	NA	1.00608 (11)		1.00421 (1)	1.00702 (9)	1.00467 (5)	1.01218 (9)	1.00749 (0)	0.98885 (8)		1.00187 (6)	1.00374 (4)
Rotterdam Study 1	3486	2385	European The Netherlands	Radiographic	Population-based	65.71	51.52	69.97 (8.82)	70.23 (10.53)	26.1 (4.07)	27.1 (4.08)	PMID: 32367290, https://www.ergo-onderzoek.nl/	Illumina 550k + 660quad	GRCh37 hg19	>95	Yes	Excess autosomal heterozygosity at MAF≥1% and MAF<1% defined as ±3 standard deviation from mean	PLINK IBS,PI_HAT > 0.2	Gender mismatch	>95	Yes	5	P<1e-7	NA	Final HRC pre-imputation checking tool used (http://www.well.ox.ac.uk/~wrayner/tools/#Checking)	Michigan	ShapeIT v2.r790 (unphased)	HRC.r1-0	GRCh37 hg19	Quality Control & Imputation	NA	NA	NA	NA	NA	RVTEST	Sex, age	NA	1.02495 (5)	1.02495 (6)	1.00608 (7)	1.01218 (18)	1.01879 (12)	1.0221 (18)	1.01171 (2)	1.01407 (17)	1.024 (3)	1.00936 (6)	0.99024 (2)
Rotterdam Study 2	1123	940	European The Netherlands	Radiographic	Population-based	64.05	46.04	66.22 (8.77)	62.39 (6.12)	27.76 (4.38)	26.89 (4.25)	PMID: 32367290, https://www.ergo-onderzoek.nl/	Illumina 550k + 660quad	GRCh37 hg19	>95	Yes	Excess autosomal heterozygosity at MAF≥1% and MAF<1% defined as ±3 standard deviation from mean	PLINK IBS,PI_HAT > 0.2	Gender mismatch	>95	Yes	5	P<1e-7	NA	Final HRC pre-imputation checking tool used (http://www.well.ox.ac.uk/~wrayner/tools/#Checking)	Michigan	ShapeIT v2.r790 (unphased)	HRC.r1-0	GRCh37 hg19	Quality Control & Imputation	NA	NA	NA	NA	NA	RVTEST	Sex, age	NA	1.01313 (10)	1.00467 (2)	1.00842 (6)	1.00561 (7)	1.00889 (5)	0.98839 (7)		1.03975 (4)	1.02448 (0)	0.99488 (3)	1.10457 (1)
Rotterdam Study 3	859	1944	European The Netherlands	Radiographic	Population-based	61.69	54.44	59.69 (7.57)	55.95 (5.79)	28.76 (5.2)	26.81 (4.73)	PMID: 32367290, https://www.ergo-onderzoek.nl/	Illumina 550k + 660quad	GRCh37 hg19	>95	Yes	Excess autosomal heterozygosity at MAF≥1% and MAF<1% defined as ±3 standard deviation from mean	PLINK IBS,PI_HAT > 0.2	Gender mismatch	>95	Yes	5	P<1e-7	NA	Final HRC pre-imputation checking tool used (http://www.well.ox.ac.uk/~wrayner/tools/#Checking)	Michigan	ShapeIT v2.r790 (unphased)	HRC.r1-0	GRCh37 hg19	Quality Control & Imputation	NA	NA	NA	NA	NA	RVTEST	Sex, age	NA	1.02638 (11)	1.02353 (2)	1.01171 (5)	1.02258 (9)	1.01218 (6)	1.00047 (7)	0.99674 (0)	1.12276 (7)	1.00561 (1)	0.99256 (5)	1.18556 (6)
SHIP START	88	999	European	ICD codes	ICD codes exclusion	55.68	54.65	59.91 (11.21)	55.77 (13.07)	29.02 (4.99)	27.75 (4.71)	https://www2.medizin.uni-greifswald.de/cm/fv/ship/ [German only], PMID: 20167617, PMID: 35348705, PMID: 11565448	Affymetrix Genome-Wide Human SNP Array 6.0	GRCh37 hg19	>92	Yes	Visual outliers	PLINK IBS, PI_HAT > 0.9	Reported/genotyped gender mismatch	>95	Yes	NA	P<1e-4	NA	Calling algorithm: Birdseed 2	Michigan	Eagle v2.3 and Minimac3	HRC (v r1.1 2016)	GRCh37 hg19	Quality Control & Imputation	NA	No filter applied	No filter applied	MAC<1	NA	SNPTEST v2.5.2	(sex), age, first 10 PCs	NA	1.0278 (4)				1.01926 (5)
SHIP TREND- batch1	20	497	European	ICD codes	ICD codes exclusion	45	55.93	55.30 (10.66)	51.10 (11.04)	29.13 (4.24)	27.23 (4.23)	https://www2.medizin.uni-greifswald.de/cm/fv/ship/ [German only], PMID: 20167617, PMID: 35348705, PMID: 11565448	Illumina Infinium HumanOmni2.5 BeadChip	GRCh37 hg19	>94	Yes	Visual outliers	PLINK IBS, PI_HAT > 0.9	Reported/genotyped gender mismatch	>95	Yes	NA	P<1e-4	NA	Calling algorithm: GenomeStudio Genotyping Module v1.0 (GenCall)	Michigan	Eagle v2.3 and Minimac3	HRC (v r1.1 2016)	GRCh37 hg19	Quality Control & Imputation	NA	No filter applied	No filter applied	MAC<1	NA	SNPTEST v2.5.3	(sex), age, first 10 PCs	NA	1.04794 (5)
SHIP TREND- batch2	88	1324	European	ICD codes	ICD codes exclusion	61.36	49.69	62.94 (11.70)	55.00 (12.73)	31.08 (5.61)	28.06 (4.88)	https://www2.medizin.uni-greifswald.de/cm/fv/ship/ [German only], PMID: 20167617, PMID: 35348705, PMID: 11565448	Illumina Infinium Global Screening Array	GRCh37 hg19	>94	Yes	±4 standard deviation from mean	PLINK IBS, PI_HAT > 0.9	Reported/genotyped gender mismatch	>95	Yes	1	P<1e-4	NA	Calling algorithm: GenomeStudio 2.0 Genotyping Module (GenCall)	Michigan	Eagle v2.3 and Minimac3	HRC (v r1.1 2016)	GRCh37 hg19	Quality Control & Imputation	NA	No filter applied	No filter applied	MAC<1	NA	SNPTEST v2.5.4	(sex), age, first 10 PCs	NA	1.02543 (3)				1.03257 (1)
SIMPLER-SIMPLER	5428	18782	European Sweden	ICD codes	ICD codes	28.1	19.7	69.2 (8.2)	68.5 (8.6)	26.9 (4.0)	25.8 (3.7)	https://www.simpler4health.se/	Illumina Infinium Global Screening Array version 3 (GSAv3)	GRCh37 hg19	>98	Yes	Heterozygosity outliers -/+3xIQR from Q1/Q3. Adjusted for ancestry	Relatedness tested using the KING algorithm. The maximum unrelated subset (down to 2nd degree) was used.	Non-European ancestry	>98	Yes	< 0.5%	HWE exact p-value < 1e-7 (--hwe midp)	Multiallelic loci. Allele frequency difference with reference panel > 0.2 palindromic MAF>0.4	NA	Michigan	Eagle v2.4 + minimac v4	HRC.r1-1	GRCh37 hg19	Quality Control & Imputation	NA	NA	NA	MAF<1%, MAC<1, Genetic ancestry outliers excluded	NA	SNPTEST	Sex, age, PC1, PC2, batch	NA	1.02971 (29)		1.0136 (1)	1.02543 (28)	1.02923 (24)	1.03066 (31)	0.99814 (1)	1.01595 (35)	1.01737 (1)	1.02495 (28)	1.01643 (20)
SIMPLER-COSMC	1441	4597	European Sweden	ICD codes	ICD codes	45.5	34.8	74.6 (5.6)	73.8 (5.6)	27.5 (4.2)	26.1 (3.9)	https://www.simpler4health.se/	Illumina Infinium Global Screening Array version 3 (GSAv3)	GRCh37 hg19	>98	Yes	Heterozygosity outliers -/+3xIQR from Q1/Q3. Adjusted for ancestry	Relatedness tested using the KING algorithm. The maximum unrelated subset (down to 2nd degree) was used.	Non-European ancestry	>98	Yes	< 0.5%	HWE exact p-value < 1e-7 (--hwe midp)	Multiallelic loci. Allele frequency difference with reference panel > 0.2 palindromic MAF>0.4	NA	Michigan	Eagle v2.4 + minimac v4	HRC.r1-1	GRCh37 hg19	Quality Control & Imputation	NA	NA	NA	MAF<1%, MAC<1, Genetic ancestry outliers excluded	NA	SNPTEST	Sex, age, PC1, PC2	NA	1.01265 (7)		0.98931 (0)	1.00374 (15)	1.00983 (16)	1.00842 (9)	1.00655 (0)	1.00421 (13)	1.01218 (0)	1.0136 (16)	1.01077 (7)
SIMPLER-SMCC	1351	2815	European Sweden	ICD codes	ICD codes	100	100	67.6 (6.7)	66.6 (6.7)	26.8 (4.5)	25.4 (4.0)	https://www.simpler4health.se/	Illumina Infinium Global Screening Array version 3 (GSAv3)	GRCh37 hg19	>98	Yes	Heterozygosity outliers -/+3xIQR from Q1/Q3. Adjusted for ancestry	Relatedness tested using the KING algorithm. The maximum unrelated subset (down to 2nd degree) was used.	Non-European ancestry	>98	Yes	< 0.5%	HWE exact p-value < 1e-7 (--hwe midp)	Multiallelic loci. Allele frequency difference with reference panel > 0.2 palindromic MAF>0.4	NA	Michigan	Eagle v2.4 + minimac v4	HRC.r1-1	GRCh37 hg19	Quality Control & Imputation	NA	NA	NA	MAF<1%, MAC<1, Genetic ancestry outliers excluded	NA	SNPTEST	Age, PC1, PC2	NA	1.00983 (15)
Tohoku Medical Megabank Organisation (ToMMo) 1	953	24358	Asian (Japanese)	Self-reported	Self-reported	85.83	59.95	65.37 (6.40)	59.38 (11.76)	24.79 (3.84)	23.28 (3.51)	https://www.megabank.tohoku.ac.jp/english/	Japonica Array v2	GRCh37 hg19	>95	Yes	±3 standard deviation from mean	One of each identical twin (or duplicates) was excluded.	Individuals with discordant gender information (male: F(chrX) < 0.8, female: F(chrX) > 0.2) were excluded.	>99	Yes	< 1	P<1e-5	NA	NA	IMPUTE4 (IMPUTE2 for chrX)	SHAPEIT2	3.5KJPNv2 + 1000G Phase3 v5 (only 1000G Phase3 v5 for chrX)	GRCh37 hg19	NA	NA	NA	NA	NA	NA	GCTA	Sex, age, PC1-10, batch	NA	1.00655 (5)				1.00655 (4)	1.00655 (8)
Tohoku Medical Megabank Organisation (ToMMo) 2	527	10206	Asian (Japanese)	Self-reported	Self-reported	90.51	75.5	66.01 (7.71)	57.30 (13.02)	23.98 (3.65)	22.64 (3.43)	https://www.megabank.tohoku.ac.jp/english/	Japonica Array v2	GRCh37 hg19	>95	Yes	±3 standard deviation from mean	One of each identical twin (or duplicates) was excluded.	Individuals with discordant gender information (male: F(chrX) < 0.8, female: F(chrX) > 0.2) were excluded.	>99	Yes	< 1	P<1e-5	NA	NA	IMPUTE4 (IMPUTE2 for chrX)	SHAPEIT2	3.5KJPNv2 + 1000G Phase3 v5 (only 1000G Phase3 v5 for chrX)	GRCh37 hg19	NA	NA	NA	NA	NA	NA	GCTA	Sex, age, PC1-10, batch	NA	0.99395 (5)				0.99395 (7)	0.99395 (8)
TwinsUK*	NA	NA	European UK	Radiographic	Radiographic	100	100	60.6 (6.18)	52.08 (7.04)	25.23 (3.85)	24.78 (4.61)	http://twinsuk.ac.uk/	HumanHap300 and HumanHap610Q, 1M-Duo, 1.2MDuo 1M	GRCh37 hg19	98	Yes	Visual outliers	GENABLE was used to account for relatedness	NA	>97% (SNPs with MAF ≥ 5%) or > 99% (for 1% ≤ MAF < 5%).	Yes	1	P<10-6,	NA	NA	Michigan	Eagle v2.3 (phased output)	1000G Phase3 v5	GRCh37 hg19	Quality Control & Imputation	NA	NA	NA	MAF<1%	NA	GenABEL	NA	NA		1.00842 (1)	1.0136 (1)						1.00561 (2)
UK Biobank - AFR	1208	7319	African (UK)	Self-reported and ICD codes	Population-based with ICD code exclusions	66.9702	54.8436	55.37 (8.13)	50.54 (7.59)	31.29 (6.0)	28.77 (5.04)	https://www.ukbiobank.ac.uk/	UK BiLEVE and UK Biobank Axiom arrays	GRCh37 hg17	95	Yes	±3 standard deviation from mean	Exclude 1165 samples (977 samples that don’t have a relatedness score as they were excluded prior to the analyses due to KING’s strict criteria for missingness and heterozygosity and 188 individuals who have more than 10 putative third-degree relatives in the kinship table). ii. Use the list with the pairs of individuals related up to the third degree in the data set. We used “i-graph” package in…	Remove samples with permission withdrawal. Sex mismatch. Excluding UK cohorts (arcOGEN & UKHLS) duplicates. Samples were excluded according to the sample QC information that were provided by UKBB centrally.	>98	No	<0.0001	P<1e-12	The marker-based QC tests were done centrally using the UKBB pipeline. Details of these analyses are given in: Bycroft et al, "The UK Biobank resource with deep phenotyping and genomic data", Nature,562, pp 203-209 (2018).	The genotyping data were used only for estimating the relatedness matrix in LMM analyses. For these analyses, additional QC tests were applied. Autosomal variants with maf<0.001 and missingness greater than 10% were filtered out.	IMPUTE4 (a modified version of the IMPUTE2)	SHAPEIT3 (a modified version of the SHAPEIT2)	HRC.r1-1-UK10K & 1000 Genomes phase 3	GRCh37 hg19	NA	NA	<0.3	NA	NA	NA	REGENIE	First 20 PCs	Arguments passed to REGENIE when analysing samples assocParams : --minINFO 0.3 --minMAC 10	1.0278 (6)			0.89677 (4)	1.00421 (4)	0.98054 (8)	0.89548 (0)	0.86945 (1)		0.88903 (1)	0.89031 (2)
UK Biobank - EAS	205	2184	East Asian (UK)	Self-reported and ICD codes	Population-based with ICD code exclusions	77.561	65.2473	56.49 (7.17)	51.52 (7.7)	25.66 (4.0)	24.32 (3.53)	https://www.ukbiobank.ac.uk/	UK BiLEVE and UK Biobank Axiom arrays	GRCh37 hg17	95	Yes	±3 standard deviation from mean	Exclude 1165 samples (977 samples that don’t have a relatedness score as they were excluded prior to the analyses due to KING’s strict criteria for missingness and heterozygosity and 188 individuals who have more than 10 putative third-degree relatives in the kinship table). ii. Use the list with the pairs of individuals related up to the third degree in the data set. We used “i-graph” package in…	Remove samples with permission withdrawal. Sex mismatch. Excluding UK cohorts (arcOGEN & UKHLS) duplicates. Samples were excluded according to the sample QC information that were provided by UKBB centrally.	>98	No	<0.0001	P<1e-12	The marker-based QC tests were done centrally using the UKBB pipeline. Details of these analyses are given in: Bycroft et al, "The UK Biobank resource with deep phenotyping and genomic data", Nature,562, pp 203-209 (2018).	The genotyping data were used only for estimating the relatedness matrix in LMM analyses. For these analyses, additional QC tests were applied. Autosomal variants with maf<0.001 and missingness greater than 10% were filtered out.	IMPUTE4 (a modified version of the IMPUTE2)	SHAPEIT3 (a modified version of the SHAPEIT2)	HRC.r1-1-UK10K & 1000 Genomes phase 3	GRCh37 hg19	NA	NA	<0.3	NA	NA	NA	REGENIE	First 20 PCs	Arguments passed to REGENIE when analysing samples assocParams : --minINFO 0.3 --minMAC 10	0.88389 (4)			0.82711 (2)	0.82588 (2)	0.8113 (2)	0.81171 (0)	0.84106 (0)		0.80889 (0)	0.81614 (3)
UK Biobank - EUR	82420	323032	European UK	Self-reported and ICD codes	Population-based with ICD code exclusions	58.8595	53.3526	59.70 (6.92)	55.61 (8.1)	28.54 (5.09)	26.87 (4.48)	https://www.ukbiobank.ac.uk/	UK BiLEVE and UK Biobank Axiom arrays	GRCh37 hg17	95	Yes	±3 standard deviation from mean	Exclude 1165 samples (977 samples that don’t have a relatedness score as they were excluded prior to the analyses due to KING’s strict criteria for missingness and heterozygosity and 188 individuals who have more than 10 putative third-degree relatives in the kinship table). ii. Use the list with the pairs of individuals related up to the third degree in the data set. We used “i-graph” package in…	Remove samples with permission withdrawal. Sex mismatch. Excluding UK cohorts (arcOGEN & UKHLS) duplicates. Samples were excluded according to the sample QC information that were provided by UKBB centrally.	>98	No	<0.0001	P<1e-12	The marker-based QC tests were done centrally using the UKBB pipeline. Details of these analyses are given in: Bycroft et al, "The UK Biobank resource with deep phenotyping and genomic data", Nature,562, pp 203-209 (2018).	The genotyping data were used only for estimating the relatedness matrix in LMM analyses. For these analyses, additional QC tests were applied. Autosomal variants with maf<0.001 and missingness greater than 10% were filtered out.	IMPUTE4 (a modified version of the IMPUTE2)	SHAPEIT3 (a modified version of the SHAPEIT2)	HRC.r1-1-UK10K & 1000 Genomes phase 3	GRCh37 hg19	NA	NA	<0.3	NA	NA	NA	REGENIE	First 20 PCs	Arguments passed to REGENIE when analysing samples assocParams : --minINFO 0.3 --minMAC 10	1.06494 (163)	0.96955 (1)	1.02638 (8)	1.04939 (139)	1.05666 (124)	1.05909 (127)	1.04168 (3)	1.05763 (129)	1.02923 (3)	1.0552 (101)	1.05812 (88)
UK Biobank - SAS	1354	7921	South Asian UK	Self-reported and ICD codes	Population-based with ICD code exclusions	56.13	45.8402	57.34 (7.85)	52.26 (8.24)	28.35 (4.61)	26.79 (4.26)	https://www.ukbiobank.ac.uk/	UK BiLEVE and UK Biobank Axiom arrays	GRCh37 hg17	95	Yes	±3 standard deviation from mean	Exclude 1165 samples (977 samples that don’t have a relatedness score as they were excluded prior to the analyses due to KING’s strict criteria for missingness and heterozygosity and 188 individuals who have more than 10 putative third-degree relatives in the kinship table). ii. Use the list with the pairs of individuals related up to the third degree in the data set. We used “i-graph” package in…	Remove samples with permission withdrawal. Sex mismatch. Excluding UK cohorts (arcOGEN & UKHLS) duplicates. Samples were excluded according to the sample QC information that were provided by UKBB centrally.	>98	No	<0.0001	P<1e-12	The marker-based QC tests were done centrally using the UKBB pipeline. Details of these analyses are given in: Bycroft et al, "The UK Biobank resource with deep phenotyping and genomic data", Nature,562, pp 203-209 (2018).	The genotyping data were used only for estimating the relatedness matrix in LMM analyses. For these analyses, additional QC tests were applied. Autosomal variants with maf<0.001 and missingness greater than 10% were filtered out.	IMPUTE4 (a modified version of the IMPUTE2)	SHAPEIT3 (a modified version of the SHAPEIT2)	HRC.r1-1-UK10K & 1000 Genomes phase 3	GRCh37 hg19	NA	NA	<0.3	NA	NA	NA	REGENIE	First 20 PCs	Arguments passed to REGENIE when analysing samples assocParams : --minINFO 0.3 --minMAC 10	1.03209 (9)		0.70966 (0)	0.76861 (2)	0.99581 (3)	0.99209 (6)	0.92425 (0)	0.76978 (1)	0.70966 (0)	0.94469 (3)	0.9371 (4)
Biome-EUR	1755	14410	EUR	ICD codes	ICD codes	62.1	50	69.0 (12.9)	56.2 (17.7)	NA	NA	https://icahn.mssm.edu/research/ipm/programs/biome-biobank	Illumina Global Diversity Array (GDA) + Global Screening array (GSA)	GRCh38	>99	Yes	±3 standard deviation from mean	NA	Removed samples with missing masked mrn or sex, samples with discordant genetic sex vs. self-identified gender	>99	NA	NA	p<1e-8	Removed variants with duplicated positions (553), missingness>5% (12,104), variants with odd names (298)	NA	TOPMed Imputation Server (imputation.biodatacatalyst.nhlbi.nih.gov)	Eagle v2.4 + minimac v4	TOPMed v2	GRChg38	Quality Control & Imputation	NA	Initial threshold of Rsq<0.3, then Rsq<0.7	NA	NA	NA	SAIGE v0.43.2	Sex, Age, PC1-10, BioMeFreeze	NA	1.02163 (9)	1.01737 (0)	1 (0)	1.01171 (3)	0.99907 (5)	1.0103 (6)	0.99907 (0)		1.0169 (0)
Biome-AFR	2016	8470	AFR	ICD codes	ICD codes	77.4	56.5	64.7 (12.6)	53.4 (15.6)	NA	NA	https://icahn.mssm.edu/research/ipm/programs/biome-biobank	Illumina Global Diversity Array (GDA) + Global Screening array (GSA)	GRCh38	>99	Yes	±3 standard deviation from mean	NA	Removed samples with missing masked mrn or sex, samples with discordant genetic sex vs. self-identified gender	>99	NA	NA	p<1e-8	Removed variants with duplicated positions (553), missingness>5% (12,104), variants with odd names (298)	NA	TOPMed Imputation Server (imputation.biodatacatalyst.nhlbi.nih.gov)	Eagle v2.4 + minimac v4	TOPMed v2	GRChg38	Quality Control & Imputation	NA	Initial threshold of Rsq<0.3, then Rsq<0.7	NA	NA	NA	SAIGE v0.43.2	Sex, Age, PC1-10, BioMeFreeze	NA	1.0412 (7)	1.00514 (0)	1.01879 (1)	1.00421 (2)	0.99953 (5)	1.00093 (5)	1.00047 (0)		1.0136 (1)
Biome-SAS	93	914	SAS	ICD codes	ICD codes	57.1	47.8	62.6 (14.3)	48.1 (16.0)	NA	NA	https://icahn.mssm.edu/research/ipm/programs/biome-biobank	Illumina Global Diversity Array (GDA) + Global Screening array (GSA)	GRCh38	>99	Yes	±3 standard deviation from mean	NA	Removed samples with missing masked mrn or sex, samples with discordant genetic sex vs. self-identified gender	>99	NA	NA	p<1e-8	Removed variants with duplicated positions (553), missingness>5% (12,104), variants with odd names (298)	NA	TOPMed Imputation Server (imputation.biodatacatalyst.nhlbi.nih.gov)	Eagle v2.4 + minimac v4	TOPMed v2	GRChg38	Quality Control & Imputation	NA	Initial threshold of Rsq<0.3, then Rsq<0.7	NA	NA	NA	SAIGE v0.43.2	Sex, Age, PC1-10, BioMeFreeze	NA	1.00561 (3)		1.0388 (0)		1.02353 (1)	1.01124 (2)	1.00093 (1)
Biome-EAS	86	1229	EAS	ICD codes	ICD codes	74.4	63.4	63.2 (14.3)	47.1 (15.1)	NA	NA	https://icahn.mssm.edu/research/ipm/programs/biome-biobank	Illumina Global Diversity Array (GDA) + Global Screening array (GSA)	GRCh38	>99	Yes	±3 standard deviation from mean	NA	Removed samples with missing masked mrn or sex, samples with discordant genetic sex vs. self-identified gender	>99	NA	NA	p<1e-8	Removed variants with duplicated positions (553), missingness>5% (12,104), variants with odd names (298)	NA	TOPMed Imputation Server (imputation.biodatacatalyst.nhlbi.nih.gov)	Eagle v2.4 + minimac v4	TOPMed v2	GRChg38	Quality Control & Imputation	NA	Initial threshold of Rsq<0.3, then Rsq<0.7	NA	NA	NA	SAIGE v0.43.2	Sex, Age, PC1-10, BioMeFreeze	NA	1.01313 (6)				1.02876 (1)	1.01265 (4)
Biome-ADM	2031	8268	ADM	ICD codes	ICD codes	77.6	56.6	69.0 (12.9)	56.2 (17.7)	NA	NA	https://icahn.mssm.edu/research/ipm/programs/biome-biobank	Illumina Global Diversity Array (GDA) + Global Screening array (GSA)	GRCh38	>99	Yes	±3 standard deviation from mean	NA	Removed samples with missing masked mrn or sex, samples with discordant genetic sex vs. self-identified gender	>99	NA	NA	p<1e-8	Removed variants with duplicated positions (553), missingness>5% (12,104), variants with odd names (298)	NA	TOPMed Imputation Server (imputation.biodatacatalyst.nhlbi.nih.gov)	Eagle v2.4 + minimac v4	TOPMed v2	GRChg38	Quality Control & Imputation	NA	Initial threshold of Rsq<0.3, then Rsq<0.7	NA	NA	NA	SAIGE v0.43.2	Sex, Age, PC1-10, BioMeFreeze	NA	1.03927 (7)	1.00327 (1)	1.00702 (2)	1.01501 (4)	1.0103 (8)	1.00795 (8)	1 (0)		1.02021 (0)
Biome-AMR	321	1798	AMR	ICD codes	ICD codes	75.8	57.2	65.6 (13.5)	49.2 (16.1)	NA	NA	https://icahn.mssm.edu/research/ipm/programs/biome-biobank	Illumina Global Diversity Array (GDA) + Global Screening array (GSA)	GRCh38	>99	Yes	±3 standard deviation from mean	NA	Removed samples with missing masked mrn or sex, samples with discordant genetic sex vs. self-identified gender	>99	NA	NA	p<1e-8	Removed variants with duplicated positions (553), missingness>5% (12,104), variants with odd names (298)	NA	TOPMed Imputation Server (imputation.biodatacatalyst.nhlbi.nih.gov)	Eagle v2.4 + minimac v4	TOPMed v2	GRChg38	Quality Control & Imputation	NA	Initial threshold of Rsq<0.3, then Rsq<0.7	NA	NA	NA	SAIGE v0.43.2	Sex, Age, PC1-10, BioMeFreeze	NA	1.00936 (5)	1.01454 (0)	1.02495 (0)	1.0136 (2)	1.02733 (3)	1.01407 (2)	0.98977 (0)
Genes and Health	975	10059	SAS	ICD codes	ICD codes	56.3	44.3	62.43 (13.0)	42.79 (13.6)	62.43 (5.13)	42.79 (4.79)	https://www.genesandhealth.org	Illumina GSAv3EAMD	GRCh38	>99	Yes	±3 standard deviation from mean	NA	Stated gender versus DNA gender fails, Exome sequence versus GSA data fails, duplicate GSA genotypes that should not be sample duplicates, late consent wothdrawals	>99	Yes	<0.0001	chitest 100<0.6	Non AGCT variants and palindromic SNPs (A/T, T/A, C/G, Gc) removed	NA	TOPMed Imputation Server (imputation.biodatacatalyst.nhlbi.nih.gov)	Eagle + Minimac 4	TOPMed v2	GRChg38	Quality Control & Imputation	NA	Rsq<0.3	NA	MAF≤0.00001	NA	REGENIE	Age, PC1-20	MAF >1% and INFO >0.8	1.02923 (7)				1.01974 (8)	1.01501 (8)	0.99163 (0)
NIHRBioResource UKBiobankAxiomArrayv1	93	9657	European UK	Self -reported through Health & Lifestyle Questionnaire (H&LQ)	Self -reported through Health & Lifestyle Questionnaire (H&LQ)	82.7957	57.8751	65.86 (6.98) - 67.41 (5.66)	53 (15.44) - 56.16 (14.22)	NA	NA	https://bioresource.nihr.ac.uk/	UK Biobank Axiom Array (UKBBv1)	GRCh37 hg19	NA	Yes	NA	NA	Exclusion of samples with mismatching submitted gender and inferred sex, or that did not pass the Affymetrix sample QC. Exclusion of data relating to participants who have fully withdrawn from the NIHR BioResource or who do not have correct consent information. In house contamination check https://www.ncbi.nlm.nih.gov/pmc/articles/PMC3487130/	NA	NA	NA	P<1e-6	These are done in addition to those done by ThermoFisher (https://www.thermofisher.com/document-connect/document-connect.html?url=https://assets.thermofisher.com/TFS-Assets%2FLSG%2Fmanuals%2Fukbiobankarray_analysis_note.pdf). We have implemented some of the statistical tests described in the UK BioBank paper (https://www.nature.com/articles/s41586-018-0579-z). From the Supplementary Information s…	NA	HRC from https://www.ebi.ac.uk/ega/datasets/EGAD00001002729 with variants that have a minimum allele count of less than 5 excluded	Eagle2 & PBWT (https://pubmed.ncbi.nlm.nih.gov/24413527/)	HRC.r1-1	GRCh37 hg19	NA	NA	NA	NA	NA	NA	REGENIE	First 20 PCs	NA	0.82466 (1)
NIHRBioResource UKBiobankAxiomArrayv21b12	313	3900	European UK	Self -reported through Health & Lifestyle Questionnaire (H&LQ)	Self -reported through Health & Lifestyle Questionnaire (H&LQ)	89.1374	55.3333	54.66 (10.99) - 58.20 (10.34)	38.38 (14.25) - 42.7 (13.39)	NA	NA	https://bioresource.nihr.ac.uk/	UK Biobank Axiom Array v2_1 (UKBBv2_1)	GRCh38	NA	Yes	NA	NA	Exclusion of samples with mismatching submitted gender and inferred sex, or that did not pass the Affymetrix sample QC. Exclusion of data relating to participants who have fully withdrawn from the NIHR BioResource or who do not have correct consent information. In house contamination check https://www.ncbi.nlm.nih.gov/pmc/articles/PMC3487130/	NA	NA	NA	P<1e-6	These are done in addition to those done by ThermoFisher (https://www.thermofisher.com/document-connect/document-connect.html?url=https://assets.thermofisher.com/TFS-Assets%2FLSG%2Fmanuals%2Fukbiobankarray_analysis_note.pdf). We have implemented some of the statistical tests described in the UK BioBank paper (https://www.nature.com/articles/s41586-018-0579-z). From the Supplementary Information s…	Prior to imputation lift back data from hg38 to hg19	HRC from https://www.ebi.ac.uk/ega/datasets/EGAD00001002729 with variants that have a minimum allele count of less than 5 excluded	Eagle2 & PBWT (https://pubmed.ncbi.nlm.nih.gov/24413527/)	HRC.r1-1	GRCh37 hg19	NA	NA	NA	NA	NA	NA	REGENIE	First 20 PCs	NA	0.97138 (3)
NIHRBioResource UKBiobankAxiomArrayv21b16	402	3793	European UK	Self -reported through Health & Lifestyle Questionnaire (H&LQ)	Self -reported through Health & Lifestyle Questionnaire (H&LQ)	88.3085	78.3285	56.05 (10.30) - 59.5 (9.57)	38.74 (14.84) - 43.14 (13.84)	NA	NA	https://bioresource.nihr.ac.uk/	UK Biobank Axiom Array v2_1 (UKBBv2_1)	GRCh38	NA	Yes	NA	NA	Exclusion of samples with mismatching submitted gender and inferred sex, or that did not pass the Affymetrix sample QC. Exclusion of data relating to participants who have fully withdrawn from the NIHR BioResource or who do not have correct consent information. In house contamination check https://www.ncbi.nlm.nih.gov/pmc/articles/PMC3487130/	NA	NA	NA	P<1e-6	These are done in addition to those done by ThermoFisher (https://www.thermofisher.com/document-connect/document-connect.html?url=https://assets.thermofisher.com/TFS-Assets%2FLSG%2Fmanuals%2Fukbiobankarray_analysis_note.pdf). We have implemented some of the statistical tests described in the UK BioBank paper (https://www.nature.com/articles/s41586-018-0579-z). From the Supplementary Information s…	Prior to imputation lift back data from hg38 to hg19	HRC from https://www.ebi.ac.uk/ega/datasets/EGAD00001002729 with variants that have a minimum allele count of less than 5 excluded	Eagle2 & PBWT (https://pubmed.ncbi.nlm.nih.gov/24413527/)	HRC.r1-1	GRCh37 hg19	NA	NA	NA	NA	NA	NA	REGENIE	First 20 PCs	NA	0.99348 (4)
NIHRBioResource UKBiobankAxiomArrayv21b09	302	3853	European UK	Self -reported through Health & Lifestyle Questionnaire (H&LQ)	Self -reported through Health & Lifestyle Questionnaire (H&LQ)	84.4371	75.7332	56.04 (10.96) - 59.40 (10.08)	39.22 (14.42) - 43.47 (13.60)	NA	NA	https://bioresource.nihr.ac.uk/	UK Biobank Axiom Array v2_1 (UKBBv2_1)	GRCh38	NA	Yes	NA	NA	Exclusion of samples with mismatching submitted gender and inferred sex, or that did not pass the Affymetrix sample QC. Exclusion of data relating to participants who have fully withdrawn from the NIHR BioResource or who do not have correct consent information. In house contamination check https://www.ncbi.nlm.nih.gov/pmc/articles/PMC3487130/	NA	NA	NA	P<1e-6	These are done in addition to those done by ThermoFisher (https://www.thermofisher.com/document-connect/document-connect.html?url=https://assets.thermofisher.com/TFS-Assets%2FLSG%2Fmanuals%2Fukbiobankarray_analysis_note.pdf). We have implemented some of the statistical tests described in the UK BioBank paper (https://www.nature.com/articles/s41586-018-0579-z). From the Supplementary Information s…	Prior to imputation lift back data from hg38 to hg19	HRC from https://www.ebi.ac.uk/ega/datasets/EGAD00001002729 with variants that have a minimum allele count of less than 5 excluded	Eagle2 & PBWT (https://pubmed.ncbi.nlm.nih.gov/24413527/)	HRC.r1-1	GRCh37 hg19	NA	NA	NA	NA	NA	NA	REGENIE	First 20 PCs	NA	0.97458 (4)
NIHRBioResource UKBiobankAxiomArrayv21b08	286	3801	European UK	Self -reported through Health & Lifestyle Questionnaire (H&LQ)	Self -reported through Health & Lifestyle Questionnaire (H&LQ)	74.4755	73.9805	55.78 (11.31) - 59.09 (10.45)	38.82 (14.03) - 43.01 (13.25)	NA	NA	https://bioresource.nihr.ac.uk/	UK Biobank Axiom Array v2_1 (UKBBv2_1)	GRCh38	NA	Yes	NA	NA	Exclusion of samples with mismatching submitted gender and inferred sex, or that did not pass the Affymetrix sample QC. Exclusion of data relating to participants who have fully withdrawn from the NIHR BioResource or who do not have correct consent information. In house contamination check https://www.ncbi.nlm.nih.gov/pmc/articles/PMC3487130/	NA	NA	NA	P<1e-6	These are done in addition to those done by ThermoFisher (https://www.thermofisher.com/document-connect/document-connect.html?url=https://assets.thermofisher.com/TFS-Assets%2FLSG%2Fmanuals%2Fukbiobankarray_analysis_note.pdf). We have implemented some of the statistical tests described in the UK BioBank paper (https://www.nature.com/articles/s41586-018-0579-z). From the Supplementary Information s…	Prior to imputation lift back data from hg38 to hg19	HRC from https://www.ebi.ac.uk/ega/datasets/EGAD00001002729 with variants that have a minimum allele count of less than 5 excluded	Eagle2 & PBWT (https://pubmed.ncbi.nlm.nih.gov/24413527/)	HRC.r1-1	GRCh37 hg19	NA	NA	NA	NA	NA	NA	REGENIE	First 20 PCs	NA	0.96864 (2)
NIHRBioResource UKBiobankAxiomArrayv21b17	43	3719	European UK	Self -reported through Health & Lifestyle Questionnaire (H&LQ)	Self -reported through Health & Lifestyle Questionnaire (H&LQ)	86.0465	54.9072	65 (8.31) - 66.49 (6.87)	53.85 (15.62) - 56.70 (14.24)	NA	NA	https://bioresource.nihr.ac.uk/	UK Biobank Axiom Array v2_1 (UKBBv2_1)	GRCh38	NA	Yes	NA	NA	Exclusion of samples with mismatching submitted gender and inferred sex, or that did not pass the Affymetrix sample QC. Exclusion of data relating to participants who have fully withdrawn from the NIHR BioResource or who do not have correct consent information. In house contamination check https://www.ncbi.nlm.nih.gov/pmc/articles/PMC3487130/	NA	NA	NA	P<1e-6	These are done in addition to those done by ThermoFisher (https://www.thermofisher.com/document-connect/document-connect.html?url=https://assets.thermofisher.com/TFS-Assets%2FLSG%2Fmanuals%2Fukbiobankarray_analysis_note.pdf). We have implemented some of the statistical tests described in the UK BioBank paper (https://www.nature.com/articles/s41586-018-0579-z). From the Supplementary Information s…	Prior to imputation lift back data from hg38 to hg19	HRC from https://www.ebi.ac.uk/ega/datasets/EGAD00001002729 with variants that have a minimum allele count of less than 5 excluded	Eagle2 & PBWT (https://pubmed.ncbi.nlm.nih.gov/24413527/)	HRC.r1-1	GRCh37 hg19	NA	NA	NA	NA	NA	NA	REGENIE	First 20 PCs	NA	0.92381 (2)
NIHRBioResource UKBiobankAxiomArrayv21b15	99	3035	European UK	Self -reported through Health & Lifestyle Questionnaire (H&LQ)	Self -reported through Health & Lifestyle Questionnaire (H&LQ)	64.6465	52.7842	59.76 (11.90) - 62.42 (10.66)	48.34 (15.80) - 51.82 (14.61)	NA	NA	https://bioresource.nihr.ac.uk/	UK Biobank Axiom Array v2_1 (UKBBv2_1)	GRCh38	NA	Yes	NA	NA	Exclusion of samples with mismatching submitted gender and inferred sex, or that did not pass the Affymetrix sample QC. Exclusion of data relating to participants who have fully withdrawn from the NIHR BioResource or who do not have correct consent information. In house contamination check https://www.ncbi.nlm.nih.gov/pmc/articles/PMC3487130/	NA	NA	NA	P<1e-6	These are done in addition to those done by ThermoFisher (https://www.thermofisher.com/document-connect/document-connect.html?url=https://assets.thermofisher.com/TFS-Assets%2FLSG%2Fmanuals%2Fukbiobankarray_analysis_note.pdf). We have implemented some of the statistical tests described in the UK BioBank paper (https://www.nature.com/articles/s41586-018-0579-z). From the Supplementary Information s…	Prior to imputation lift back data from hg38 to hg19	HRC from https://www.ebi.ac.uk/ega/datasets/EGAD00001002729 with variants that have a minimum allele count of less than 5 excluded	Eagle2 & PBWT (https://pubmed.ncbi.nlm.nih.gov/24413527/)	HRC.r1-1	GRCh37 hg19	NA	NA	NA	NA	NA	NA	REGENIE	First 20 PCs	NA	0.93443 (0)
NIHRBioResource UKBiobankAxiomArrayv21b04	57	2577	European UK	Self -reported through Health & Lifestyle Questionnaire (H&LQ)	Self -reported through Health & Lifestyle Questionnaire (H&LQ)	71.9298	53.5506	62.54 (8.72) - 64.93 (7.44)	49.77 (15.44) - 53.14 (14.27)	NA	NA	https://bioresource.nihr.ac.uk/	UK Biobank Axiom Array v2_1 (UKBBv2_1)	GRCh38	NA	Yes	NA	NA	Exclusion of samples with mismatching submitted gender and inferred sex, or that did not pass the Affymetrix sample QC. Exclusion of data relating to participants who have fully withdrawn from the NIHR BioResource or who do not have correct consent information. In house contamination check https://www.ncbi.nlm.nih.gov/pmc/articles/PMC3487130/	NA	NA	NA	P<1e-6	These are done in addition to those done by ThermoFisher (https://www.thermofisher.com/document-connect/document-connect.html?url=https://assets.thermofisher.com/TFS-Assets%2FLSG%2Fmanuals%2Fukbiobankarray_analysis_note.pdf). We have implemented some of the statistical tests described in the UK BioBank paper (https://www.nature.com/articles/s41586-018-0579-z). From the Supplementary Information s…	Prior to imputation lift back data from hg38 to hg19	HRC from https://www.ebi.ac.uk/ega/datasets/EGAD00001002729 with variants that have a minimum allele count of less than 5 excluded	Eagle2 & PBWT (https://pubmed.ncbi.nlm.nih.gov/24413527/)	HRC.r1-1	GRCh37 hg19	NA	NA	NA	NA	NA	NA	REGENIE	First 20 PCs	NA	0.90717 (4)
NIHRBioResource UKBiobankAxiomArrayv21b20	76	2548	European UK	Self -reported through Health & Lifestyle Questionnaire (H&LQ)	Self -reported through Health & Lifestyle Questionnaire (H&LQ)	65.7895	53.3359	58.95 (12.09) - 61.53 (10.87)	48.15 (15.58) - 51.67 (14.44)	NA	NA	https://bioresource.nihr.ac.uk/	UK Biobank Axiom Array v2_1 (UKBBv2_1)	GRCh38	NA	Yes	NA	NA	Exclusion of samples with mismatching submitted gender and inferred sex, or that did not pass the Affymetrix sample QC. Exclusion of data relating to participants who have fully withdrawn from the NIHR BioResource or who do not have correct consent information. In house contamination check https://www.ncbi.nlm.nih.gov/pmc/articles/PMC3487130/	NA	NA	NA	P<1e-6	These are done in addition to those done by ThermoFisher (https://www.thermofisher.com/document-connect/document-connect.html?url=https://assets.thermofisher.com/TFS-Assets%2FLSG%2Fmanuals%2Fukbiobankarray_analysis_note.pdf). We have implemented some of the statistical tests described in the UK BioBank paper (https://www.nature.com/articles/s41586-018-0579-z). From the Supplementary Information s…	Prior to imputation lift back data from hg38 to hg19	HRC from https://www.ebi.ac.uk/ega/datasets/EGAD00001002729 with variants that have a minimum allele count of less than 5 excluded	Eagle2 & PBWT (https://pubmed.ncbi.nlm.nih.gov/24413527/)	HRC.r1-1	GRCh37 hg19	NA	NA	NA	NA	NA	NA	REGENIE	First 20 PCs	NA	0.94828 (6)
NIHRBioResource UKBiobankAxiomArrayv21b19	82	2264	European UK	Self -reported through Health & Lifestyle Questionnaire (H&LQ)	Self -reported through Health & Lifestyle Questionnaire (H&LQ)	63.4146	53.1802	60.97 (11.42) - 63.41 (10.29)	46.99 (15.85) - 50.61 (14.70)	NA	NA	https://bioresource.nihr.ac.uk/	UK Biobank Axiom Array v2_1 (UKBBv2_1)	GRCh38	NA	Yes	NA	NA	Exclusion of samples with mismatching submitted gender and inferred sex, or that did not pass the Affymetrix sample QC. Exclusion of data relating to participants who have fully withdrawn from the NIHR BioResource or who do not have correct consent information. In house contamination check https://www.ncbi.nlm.nih.gov/pmc/articles/PMC3487130/	NA	NA	NA	P<1e-7	These are done in addition to those done by ThermoFisher (https://www.thermofisher.com/document-connect/document-connect.html?url=https://assets.thermofisher.com/TFS-Assets%2FLSG%2Fmanuals%2Fukbiobankarray_analysis_note.pdf). We have implemented some of the statistical tests described in the UK BioBank paper (https://www.nature.com/articles/s41586-018-0579-z). From the Supplementary Information s…	Prior to imputation lift back data from hg38 to hg19	HRC from https://www.ebi.ac.uk/ega/datasets/EGAD00001002729 with variants that have a minimum allele count of less than 5 excluded	Eagle2 & PBWT (https://pubmed.ncbi.nlm.nih.gov/24413527/)	HRC.r1-1	GRCh37 hg19	NA	NA	NA	NA	NA	NA	REGENIE	First 20 PCs	NA	0.81938 (0)
MVP - AFR	16891	11674	AFR	ICD codes	ICD codes	7.43	3.64	59.88 (8.247)	59.474 (9.316)	31.243 (6.102)	29.159 (5.712)	PMID: 32243820	MVP 1.0 custom Axiom array	GRCh37 hg19	>99	Yes	Heterozygosity based outlier detection implemented. 248 samples with very high heterozygosity removed.	Relatedness tested using the KING algorithm.	NA	>99	NA	NA	P < 1 × 10−4	NA	NA	1000 Genome Reference Panel	Eagle v2.4 + minimac v4	1000G Phase3	GRCh37 hg19	Quality Control & Imputation	NA	<0.3	NA	MAF<1%	NA	BOLT-LMM	Sex, age, PC1-10, BMI	NA	1.01926 (27)
MVP - ASN	454	874	ASN	ICD codes	ICD codes	2.07	2.29	61.067 (9.665)	59.938 (10.618)	28.254 (4.575)	27.179 (4.249)	PMID: 32243820	MVP 1.0 custom Axiom array	GRCh37 hg19	>99	Yes	Heterozygosity based outlier detection implemented. 248 samples with very high heterozygosity removed.	Relatedness tested using the KING algorithm.	NA	>99	NA	NA	P < 1 × 10−4	NA	NA	1000 Genome Reference Panel	Eagle v2.4 + minimac v4	1000G Phase3	GRCh37 hg19	Quality Control & Imputation	NA	<0.3	NA	MAF<1%	NA	BOLT-LMM	Sex, age, PC1-10, BMI	NA	1.00374 (4)
MVP - EUR	56663	62688	EUR	ICD codes	ICD codes	3.76	2.21	64.3 (8.363)	65.011 (8.832)	31.037 (6.084)	28.928 (5.339)	PMID: 32243820	MVP 1.0 custom Axiom array	GRCh37 hg19	>99	Yes	Heterozygosity based outlier detection implemented. 248 samples with very high heterozygosity removed.	Relatedness tested using the KING algorithm.	NA	>99	NA	NA	P < 1 × 10−4	NA	NA	1000 Genome Reference Panel	Eagle v2.4 + minimac v4	1000G Phase3	GRCh37 hg19	Quality Control & Imputation	NA	<0.3	NA	MAF<1%	NA	BOLT-LMM	Sex, age, PC1-10, BMI	NA	1.10809 (95)
MVP - HIS	5561	4766	HIS	ICD codes	ICD codes	3.67	2.33	61.005 (8.744)	60.392 (10.08)	31.49 (5.914)	29.585 (5.219)	PMID: 32243820	MVP 1.0 custom Axiom array	GRCh37 hg19	>99	Yes	Heterozygosity based outlier detection implemented. 248 samples with very high heterozygosity removed.	Relatedness tested using the KING algorithm.	NA	>99	NA	NA	P < 1 × 10−4	NA	NA	1000 Genome Reference Panel	Eagle v2.4 + minimac v4	1000G Phase3	GRCh37 hg19	Quality Control & Imputation	NA	<0.3	NA	MAF<1%	NA	BOLT-LMM	Sex, age, PC1-10, BMI	NA	1.01974 (14)
OAI-EA	1899	348	European American	Radiographic and/or TJR	Population-based	54.8	48.9	66.7 (8.8)	58.3 (7.4)	28.0 (4.3)	27.0 (4.3)	https://nda.nih.gov/oai	Illumina Omni-Quad 2.5M	GRCh37 hg19	95	Yes	No	PLINK IBS, PI_HAT > 0.2	Apparent mismatches between self-reported and genetically determined gender; large chromosomal abnormalities	95	Yes	1	P<1e-6	NA	NA	Michigan	ShapeIT	HRC.r1-1	GRCh37 hg19	Quality Control & Imputation	NA	<0.3	NA	MAF<1%	NA	PLINK	Sex, age, clinical site, PC1, PC2	NA	1.02448 (8)	0.99953 (1)	1.00749 (2)	1.0136 (1)	1.0103 (3)	1.00795 (3)		1.04987 (2)	1.00608 (1)	1.01501 (4)	1.01879 (4)
OAI-AA	331	54	African American	Radiographic and/or TJR	Population-based	65.7	70.9	63.6 (8.3)	58.3 (6.1)	31.0 (4.4)	29.0 (4.4)	https://nda.nih.gov/oai	Illumina Omni-Quad 2.5M	GRCh37 hg19	95	Yes	No	PLINK IBS, PI_HAT > 0.2	Apparent mismatches between self-reported and genetically determined gender; large chromosomal abnormalities	95	Yes	1	P<1e-6	NA	NA	Michigan	ShapeIT	HRC.r1-1	GRCh37 hg19	Quality Control & Imputation	NA	<0.3	NA	MAF<1%	NA	PLINK	Sex, age, clinical site, PC1-PC5	NA	0.94469 (6)	1.00327 (0)	0.97871 (0)		0.96636 (4)	0.9907 (4)			1.02923 (0)
* These studies were not included in the AllOA meta-analysis. TwinsUK dataset was included in the arcOGEN study and MGB209 was excluded for QC reasons; ** SNPRelate, an R package for parallel computing toolset for relatedness and principal component analysis of SNP data.
[truncated: 22 more columns]

## Sheet: ST3
Supplementary Table 3: Association summary statistics for statistically independent variants for all osteoarthritis phenotypes, which reach study-wide significance (P<1.3×10-8).
Signal Identifier	Loci	Signal within loci	Osteoarthritis phenotype	Variant	Chromosomal region of locus	is_index	Variant known/new	Locus known/new	Known locus with new variant(s)	rsid	EA	NEA	EAF	BETA	SE	P	OR	OR_L95	OR_U95	NCASES	NCONTROLS	Most severe consequence	Direction	HetISq	HetChiSq	HetDf	HetPVal
Signal1.1_ALLOA_1:2251119_A_G	1	1	ALLOA	1:2251119_A_G	chr1:1751119-2751119	TRUE	New	New	No	rs12081179	A	G	0.7731	0.0205	0.0034	1.629e-09	1.02071	1.01393	1.02754	486388	1464725	downstream_gene_variant	--+++?+++++-+++-++++++-++-+?+-+++-++++++-+-+--++---++++--+-+-++?-+++---+-++--?---+-+++?	0	65.573	81	0.8935
Signal2.1_ALLOA_1:8152102_C_G	2	1	ALLOA	1:8152102_C_G	chr1:7469870-8652102	FALSE	New	New	No	rs6668846	C	G	0.2284	-0.0205	0.0036	1.119e-08	0.979709	0.97282	0.986646	452752	1402225	intron_variant	-+?--?--+---+--++-----???---+-----+-+----++-+---+-----+---+??--+-+--+---++--+?-??--?+??	0	63.99	73	0.7652
Signal2.1_TJR_1:7969870_C_T	2	1	TJR	1:7969870_C_T		TRUE	New			rs112853802	T	C	0.1927	-0.0446	0.0077	5.832e-09	0.95638	0.942055	0.970923	77168	789225	intergenic_variant	------------+-++-++-------+	36	40.612	26	0.03394
Signal3.1_ALLOA_1:11997518_G_A	3	1	ALLOA	1:11997518_G_A	chr1:11497518-12497518	TRUE	New	New	No	rs72640296	A	G	0.0725	0.0324	0.0056	5.731e-09	1.03293	1.02166	1.04433	489442	1462985	intron_variant	--++++----+-++++++++++++--++-+++++++++-++-+--+++-------++-++?+--+---+--+++---?-+++?+??+	22.1	103.915	81	0.04407
Signal4.1_ALLOA_1:21926600_G_A	4	1	ALLOA	1:21926600_G_A	chr1:21426600-22434693	TRUE	New	New	No	rs72660313	A	G	0.2818	-0.0193	0.0031	4.331e-10	0.980885	0.974943	0.986863	487729	1462805	intron_variant	----+++--+-----++--++-++---?++-----+----+--++-+-++-+?--+++-++-+-++-+---+-+-+-+----+??+-	0.7	82.611	82	0.4603
Signal4.1_HAND_1:21934693_T_C	4	1	HAND	1:21934693_T_C		FALSE	New			rs72660316	T	C	0.8605	0.0717	0.0122	4.076e-09	1.07433	1.04895	1.10033	39360	841292	intron_variant	+++?++++++++--+-++--++-+++-++-+-+++++--?-++	0	28.628	40	0.9099
Signal5.1_ALLOA_1:46318991_CAG_C	5	1	ALLOA	1:46318991_CAG_C	chr1:45559835-46818991	TRUE	New	New	No	1:46318991_CAG_C	CAG	C	0.7152	0.0255	0.0036	2.462e-12	1.02583	1.01862	1.03309	338089	1150800	-	????+???????-++--+-???????+?????????+++??+??????????+-+++++??-?????????????????????????	0	18.359	20	0.5637
Signal5.1_KNEE_1:46059835_T_TA	5	1	KNEE	1:46059835_T_TA		FALSE	New			rs35385027	T	TA	0.5251	-0.041	0.0061	1.739e-11	0.959829	0.948422	0.971374	78248	634964	intron_variant	??--?-???????????+?????????????+?+-++??+?????????????-??-	43.2	19.356	11	0.055
Signal6.1_HIP_1:54105364_G_C	6	1	HIP	1:54105364_G_C	chr1:53605364-54614033	TRUE	New	New	No	rs941123	C	G	0.2367	0.036	0.0061	4.681e-09	1.03666	1.02434	1.04912	97085	1053095	intron_variant	++++++++++++++?--+++-++-+-+-++--+--++--+++--+?+-++-	0	42.701	48	0.6891
Signal6.1_THR_1:54114033_C_T	6	1	THR	1:54114033_C_T		FALSE	New			rs7529819	T	C	0.7569	-0.0464	0.0081	1.129e-08	0.95466	0.939624	0.969937	49855	978988	intron_variant	-+------++-+----+++-+-?-+--	0	22.429	25	0.6109
Signal7.1_HIP_1:61808086_C_T	7	1	HIP	1:61808086_C_T	chr1:61308086-62308444	TRUE	New	New	No	rs9436635	T	C	0.1363	-0.0533	0.0078	7.78e-12	0.948096	0.933712	0.962701	97284	1051395	intron_variant	----------+----+-+++-+-+--+-+--+----+-+-+-++-?+?---	0	30.2	48	0.9792
Signal7.1_THR_1:61808444_A_G	7	1	THR	1:61808444_A_G		FALSE	New			rs4915735	A	G	0.1368	-0.0685	0.0105	6.71e-11	0.933793	0.914773	0.95321	49818	978640	intron_variant	-----------+---+-+-+++?-?++	0	21.354	24	0.6178
Signal8.1_THR_1:68656697_T_C	8	1	THR	1:68656697_T_C	chr1:68156697-69156697	TRUE	New	New	No	rs2566752	T	C	0.6245	-0.0423	0.0072	4.807e-09	0.958582	0.94515	0.972205	49861	980824	intron_variant	-+-----++---++-++-----+-?++	5	26.321	25	0.3906
Signal9.1_ALLOA_1:72750500_A_G	9	1	ALLOA	1:72750500_A_G	chr1:72250500-73264376	TRUE	New	New	No	rs11209943	A	G	0.3931	-0.0274	0.0038	5.641e-13	0.972972	0.965752	0.980246	295613	1008055	upstream_gene_variant	-+?--+--++-+-?+-???---+--+-?---+------+-++--+----+--?-+-----?-++???----++++++--+-????+?	15	82.341	70	0.1485
Signal9.1_HIPKNEE_1:72750500_A_G	9	1	HIPKNEE	1:72750500_A_G		FALSE	New			rs11209943	A	G	0.3961	-0.0323	0.0049	3.449e-11	0.968216	0.958962	0.977559	156432	728706	upstream_gene_variant	-+?-+?--+------------+--+-+----+-----+----++++-?++-----++++-+-?+-	0	59.995	60	0.4759
Signal9.1_KNEE_1:72764376_T_C	9	1	KNEE	1:72764376_T_C		FALSE	New			rs2568956	T	C	0.3838	-0.0325	0.0051	1.384e-10	0.968022	0.958394	0.977747	132967	792468	upstream_gene_variant	+?-?---+---+----+-+-+++-----+-----+----++++++-?+-++--?+-+	0	51.344	52	0.4996
Signal10.1_KNEE_1:74000322_G_A	10	1	KNEE	1:74000322_G_A	chr1:73500322-74500322	TRUE	New	New	No	rs2173736	A	G	0.2765	0.0272	0.0048	1.228e-08	1.02757	1.01795	1.03729	170180	1109988	intergenic_variant	-++++++-+-+-+++--+----++++-+-+-?+-+++-++?+??++?-+-----??-	2	50.023	49	0.4325
Signal11.1_ALLOA_1:77097555_T_A	11	1	ALLOA	1:77097555_T_A	chr1:76597555-77597555	TRUE	New	New	No	rs41291536	A	T	0.1482	-0.0248	0.004	7.206e-10	0.975505	0.967887	0.983183	484422	1438695	3_prime_UTR_variant	---+-?--++--?-?+--+-+---++---+++---------?++--+++++??---++--?--++--+-++++--+-?-?++++?+-	14	88.399	76	0.1565
Signal12.1_KNEE_1:78450517_C_A	12	1	KNEE	1:78450517_C_A	chr1:77950517-78950517	TRUE	New	New	No	rs34517439	A	C	0.1193	0.0379	0.0066	9.612e-09	1.03863	1.02528	1.05215	166454	1016238	intron_variant	-+++++--++--+++++-+-++-+++++-??++?????--++++++?+++-?-???+	0	41.968	44	0.5591
Signal13.1_KNEE_1:84533842_G_T	13	1	KNEE	1:84533842_G_T	chr1:84033842-85033842	TRUE	New	New	No	rs34179759	T	G	0.4774	0.0237	0.0042	1.281e-08	1.02398	1.01559	1.03245	171430	1141958	intergenic_variant	++++++--+++++++-++?+-++-++-+-+++--+++-+-++++-++-++---+??-	0	46.061	53	0.739
Signal14.1_HIPKNEE_1:103458914_C_A	14	1	HIPKNEE	1:103458914_C_A	chr1:102958914-104034448	FALSE	Known	Known	No	rs12139120	A	C	0.8354	0.0367	0.0056	6.319e-11	1.03738	1.02606	1.04883	195138	1044321	intron_variant	--?+-+++++-++-+++++--?++-+--+++-++?-++-++++++++?-++---++++---+?--	10.6	65.999	59	0.2478
Signal14.1_HIP_1:103464210_T_C	14	1	HIP	1:103464210_T_C		TRUE	Known			rs11164653	T	C	0.4262	-0.059	0.0056	8.316e-26	0.942707	0.932416	0.953111	88139	1019145	intron_variant	?----------++--?+---+---+-?------++--------+-?-+-?-	0	40.573	45	0.6598
Signal14.1_THR_1:103534448_C_T	14	1	THR	1:103534448_C_T		FALSE	Known			rs1591637	T	C	0.5498	0.0746	0.0071	5.44e-26	1.07745	1.06256	1.09255	49744	971321	intron_variant	+++++++-+-+++-+++++++??+?++	25.9	31.026	23	0.1221
Signal14.1_ALLOA_1:103470547_G_A	14	1	ALLOA	1:103470547_G_A		FALSE	Known			rs4098282	A	G	0.8142	0.0338	0.0039	9.021e-18	1.03438	1.0265	1.04231	457352	1420245	intron_variant	--?++--+++++?+?+++++++++++++-+-++++++++-+?--++++++++?++-+++++++++?+---+++++--?+--+-+?--	0	67.979	78	0.7839
Signal14.1_TJR_1:103470547_G_A	14	1	TJR	1:103470547_G_A		FALSE	Known			rs4098282	A	G	0.8471	0.0705	0.0083	2.223e-17	1.07304	1.05573	1.09064	76902	779722	intron_variant	++++++++++?+++-+----++++-?+	15.1	28.262	24	0.2491
Signal15.1_ALLOA_1:115829986_C_T	15	1	ALLOA	1:115829986_C_T	chr1:115329986-116500680	FALSE	New	New	No	rs6327	T	C	0.444	-0.0176	0.0028	4.038e-10	0.982554	0.977177	0.987961	484414	1433825	intron_variant	+-++-?+-----?-?----+----+----+---++-----+?-++-+--++-----+-+-?-+-??--++---+---+-++?-?-?+	0	58.441	76	0.9327
Signal15.1_TJR_1:115829986_C_T	15	1	TJR	1:115829986_C_T		TRUE	New			rs6327	T	C	0.4607	-0.0465	0.0059	4.833e-15	0.954565	0.94359	0.965667	76506	773637	intron_variant	----------??-?--+-++-----++	0	21.01	23	0.5805
Signal15.1_HIPKNEE_1:116000645_A_G	15	1	HIPKNEE	1:116000645_A_G		FALSE	New			rs9429754	A	G	0.4074	0.0316	0.0049	9.258e-11	1.0321	1.02224	1.04206	136717	898128	intergenic_variant	???+?+???+??????+++??+??????????-+-+-+++++++++??-?????????????-+-	0	16.052	24	0.8862
Signal15.1_KNEE_1:115998301_C_A	15	1	KNEE	1:115998301_C_A		FALSE	New			rs507261	A	C	0.6617	-0.0273	0.0046	2.622e-09	0.973069	0.964336	0.981882	157835	1115748	regulatory_region_variant	-?---------------+?-+--+-+-+++-+-+---------+-------+-+??+	0	37.378	52	0.9368
Signal15.1_TKR_1:115830631_T_C	15	1	TKR	1:115830631_T_C		FALSE	New			rs2747063	T	C	0.5356	0.056	0.0072	1.112e-14	1.0576	1.04278	1.07263	47822	950194	intron_variant	+++++++++++?++-+++?++-	4	19.789	19	0.4073
Signal15.1_TKR_1:116000680_A_G	15	1	TKR	1:116000680_A_G		FALSE	New			rs2334915	A	G	0.4087	0.0449	0.0073	8.328e-10	1.04592	1.03107	1.061	48161	958463	intergenic_variant	+++++++++-++++-+++-+++	0	17.613	21	0.6733
Signal16.1_ALLOA_1:120191044_A_T	16	1	ALLOA	1:120191044_A_T	chr1:117816616-120691044	FALSE	New	Known	Yes	rs12129705	A	T	0.8722	0.0267	0.0044	9.588e-10	1.02706	1.01824	1.03596	478092	1377445	upstream_gene_variant	+++-+--++++-+++--+-++-???-+++-+++-++++++-+-+-+-+--???????-+?+-+-++---+---?+-+?-??--+-++	0	63.89	71	0.7127
Signal16.1_HIPKNEE_1:120191044_A_T	16	1	HIPKNEE	1:120191044_A_T		TRUE	New			rs12129705	A	T	0.8692	0.038	0.0059	1.469e-10	1.03873	1.02679	1.05081	205994	920364	upstream_gene_variant	++++-+++-++-++-+++++-+-+-++-++--??--?????+????++++---+---+-++-???	16.5	59.871	50	0.16
Signal16.2_HIP_1:118766608_C_T	16	2	HIP	1:118766608_C_T		FALSE	New			rs79514988	T	C	0.0302	0.1184	0.0152	5.588e-15	1.12569	1.09265	1.15973	96628	1033435	intergenic_variant	++++++++++--++?+---++-+++-?-+?-++++++++--++?-?+?+??	0	37.237	42	0.6798
Signal16.2_THR_1:118766608_C_T	16	2	THR	1:118766608_C_T		TRUE	New			rs79514988	T	C	0.0306	0.1641	0.0197	9.515e-17	1.17833	1.1337	1.22472	49702	970910	intergenic_variant	+++++++++++++-++++--+??+??+	30.5	31.662	22	0.08334
Signal16.3_KNEE_1:119539797_C_T	16	3	KNEE	1:119539797_C_T		FALSE	New			rs79950770	T	C	0.1289	-0.0402	0.0064	4.315e-10	0.960597	0.948623	0.972723	169640	1101268	downstream_gene_variant	-+----+-------+--+-+-+---++-----?++-+---????-+-+--++++??-	1	49.488	49	0.4536
Signal16.3_THR_1:118316616_G_A	16	3	THR	1:118316616_G_A		FALSE	Known			rs77532286	A	G	0.0475	0.094	0.0164	1.039e-08	1.09856	1.06381	1.13444	49733	963748	downstream_gene_variant	+++++++--++++-+++++++???++-	0	14.291	23	0.9182
Signal16.3_TKR_1:119547297_T_C	16	3	TKR	1:119547297_T_C		TRUE	New			rs79309042	T	C	0.8677	0.0823	0.0111	1.439e-13	1.08578	1.06241	1.10966	46891	881294	upstream_gene_variant	++++++++?+-?+-++-?---+	0	13.364	18	0.7695
Signal17.1_HIP_1:150447462_C_T	17	1	HIP	1:150447462_C_T	chr1:149947462-150947462	TRUE	Known	Known	No	rs12040949	T	C	0.3846	-0.0362	0.0055	3.363e-11	0.964447	0.954107	0.9749	96304	1004915	3_prime_UTR_variant	------+---++++?++---+---++?-???---+-++-----++???---	0	39.499	42	0.5814
Signal17.1_THR_1:150447462_C_T	17	1	THR	1:150447462_C_T		FALSE	Known			rs12040949	T	C	0.3871	-0.0461	0.0073	1.998e-10	0.954946	0.941381	0.968708	49733	963748	3_prime_UTR_variant	-------+-+-----++----???+-+	0	15.583	23	0.8725
Signal18.1_ALLOA_1:154922599_C_G	18	1	ALLOA	1:154922599_C_G	chr1:154412017-155422599	TRUE	New	New	No	rs147350405	C	G	0.9697	0.0497	0.0083	2.522e-09	1.05096	1.034	1.06819	482513	1404915	intron_variant	-+++-?+++--+++--+++----+-+++-++--+-++++++++--++---???????++--+-+-?+----++?++????+-+++++	1.7	73.253	72	0.4367
Signal18.1_TKR_1:154912017_A_C	18	1	TKR	1:154912017_A_C		FALSE	New			rs12046459	A	C	0.5804	0.0576	0.0097	3.341e-09	1.05929	1.03934	1.07962	26398	539989	upstream_gene_variant	+??+?++???-??????-?+??	0	3.159	6	0.7886
Signal19.1_ALLOA_1:156290656_T_C	19	1	ALLOA	1:156290656_T_C	chr1:155790656-156790656	TRUE	New	New	No	rs11548200	T	C	0.9395	-0.0404	0.0061	2.425e-11	0.960405	0.948991	0.971957	483009	1432205	missense_variant	-+---+-+++--?-?+---+-+---+-?-----------?-+----++-++??++-+---?++--+?++-++-?+-????--++-+?	0	62.817	72	0.7716
Signal20.1_ALLOA_1:174521074_ATC_A	20	1	ALLOA	1:174521074_ATC_A	chr1:174021074-175021074	TRUE	Known	Known	No	1:174521074_ATC_A	A	ATC	0.2669	-0.0242	0.0038	2.635e-10	0.97609	0.968848	0.983387	318163	1123790	-	????-????????-?-?--???????-?????????-+-?????????????-++++-+??+?????????????????????????	8.7	17.519	16	0.3528
Signal21.1_HIPKNEE_1:177901713_T_C	21	1	HIPKNEE	1:177901713_T_C	chr1:177401713-178401713	TRUE	New	New	No	rs522367	T	C	0.5516	-0.0231	0.0039	2.206e-09	0.977165	0.969724	0.984663	210736	1063401	splice_polypyrimidine_tract_variant	----?--++-+--+-------?--++---++---??-+---+-----?+-----+--+-++--?-	0	31.923	58	0.9979
Signal22.1_ALLOA_1:184006549_C_G	22	1	ALLOA	1:184006549_C_G	chr1:183401966-184523529	FALSE	Known	Known	Yes	rs114661926	C	G	0.6777	0.0189	0.003	2.514e-10	1.01908	1.01311	1.02509	489114	1469365	5_prime_UTR_variant	-+--+++-----++++-+++-++++++-++++-+++++-++?--++++++-++-+-+-++?++++-+--++++-+--+++--?++--	7.9	90.157	83	0.277
Signal22.1_HIPKNEE_1:183945388_G_A	22	1	HIPKNEE	1:183945388_G_A		FALSE	New			rs2148677	A	G	0.386	-0.03	0.0041	1.539e-13	0.970446	0.962678	0.978275	209575	1040821	intron_variant	--------------+---+++++-++-+---+++--????+---??--++----++-----+-??	10.3	62.463	56	0.2575
Signal22.1_HIPKNEE_1:184006128_A_G	22	1	HIPKNEE	1:184006128_A_G		FALSE	Known			rs74767794	A	G	0.6768	0.0284	0.0041	5.317e-12	1.02881	1.02057	1.03711	212920	1079981	intron_variant	++-++++-++-++++++++++?++++++++-+-+++-+-+++++--??++-+-+++++-+-++++	0	56.503	61	0.6394
Signal22.1_HIP_1:183936470_G_A	22	1	HIP	1:183936470_G_A		FALSE	New			rs4233115	A	G	0.576	0.0558	0.0056	3.856e-23	1.05739	1.04584	1.06906	88651	1010245	intron_variant	?+++++++++++++-----++-+----+-?++++++++--+++++??+-?-	0	35.749	45	0.8364
Signal22.1_HIP_1:184018475_T_C	22	1	HIP	1:184018475_T_C		FALSE	Known			rs1926872	T	C	0.6407	0.0609	0.0055	1.329e-28	1.06279	1.0514	1.07431	96428	1039625	upstream_gene_variant	+++++++++++++--?+++++++---?++++++-++-+++++++-+?--?+	6	48.946	46	0.3557
Signal22.1_THR_1:183906245_C_T	22	1	THR	1:183906245_C_T		FALSE	Known			rs11583641	T	C	0.2879	-0.0612	0.0078	4.541e-15	0.940635	0.926364	0.955126	49898	981172	3_prime_UTR_variant	---------++---+-+---++-+++-	33.1	38.89	26	0.04995
Signal22.1_THR_1:183937280_A_G	22	1	THR	1:183937280_A_G		FALSE	New			rs10797924	A	G	0.4237	-0.0668	0.0072	1.326e-20	0.935382	0.922275	0.948676	49770	970719	intron_variant	--------------+--++---???--	0	13.469	23	0.9411
Signal22.1_THR_1:184023529_A_C	22	1	THR	1:184023529_A_C		TRUE	Known			rs1046934	A	C	0.6331	0.0899	0.0073	8.27e-35	1.09406	1.07852	1.10983	49739	965584	missense_variant	+++++++++-+++++-+++++?-??++	0	22.567	23	0.4863
Signal22.1_TJR_1:183901966_T_C	22	1	TJR	1:183901966_T_C		FALSE	Known			rs10797923	T	C	0.6881	0.0449	0.0064	2.197e-12	1.04592	1.03289	1.05913	77168	789225	intron_variant	+++++++++--+--+-++--+++-+++	0	22.585	26	0.6563
Signal22.1_TJR_1:184013491_T_C	22	1	TJR	1:184013491_T_C		FALSE	Known			rs12047271	T	C	0.6399	0.055	0.0062	6.632e-19	1.05654	1.04378	1.06946	77051	788877	intergenic_variant	+++++++++-+++?+++--+++++-+-	15.1	29.431	25	0.2463
Signal22.1_ALLOA_1:183935831_A_G	22	1	ALLOA	1:183935831_A_G		FALSE	Known			rs7539021	A	G	0.395	-0.0201	0.003	9.339e-12	0.980101	0.974355	0.985881	460886	1443615	intron_variant	--?+---++--+---+--+--+--+----+--+-----+---+-+------+---++-+-------+---++--+---+-+++++?-	22.9	109.01	84	0.03469
Signal22.1_KNEE_1:183935831_A_G	22	1	KNEE	1:183935831_A_G		FALSE	Known			rs7539021	A	G	0.3983	-0.0259	0.0045	7.639e-09	0.974433	0.965876	0.983065	156984	1105478	intron_variant	-?--+-----+---+++-?+--+---+++-+----+++-+-??+---+-+----??-	18	60.963	50	0.1377
Signal22.1_TJR_1:183935831_A_G	22	1	TJR	1:183935831_A_G		FALSE	Known			rs7539021	A	G	0.3886	-0.0413	0.0062	2.024e-11	0.959541	0.947952	0.971272	77051	788877	intron_variant	-------------?+--+--++-+---	0	22.631	25	0.5991
Signal23.1_HIP_1:203307485_C_T	23	1	HIP	1:203307485_C_T	chr1:202807485-203807485	TRUE	New	New	No	rs1977810	T	C	0.1766	-0.0404	0.007	8.929e-09	0.960405	0.947319	0.973673	95740	1016475	downstream_gene_variant	-+---------++-+-+-+---------???+--+--+-+-?-++?-?+--	0	41.234	44	0.5909
Signal24.1_ALLOA_1:219788530_A_G	24	1	ALLOA	1:219788530_A_G	chr1:219149771-220288530	FALSE	Known	Known	No	rs7538503	A	G	0.7094	-0.0242	0.0031	2.641e-15	0.97609	0.970178	0.982039	486487	1449485	upstream_gene_variant	+----?-+-+----?--------+---++-++--+------?++-+++---+?----+-+--+++--+---+++-++++--??++-+	2.7	82.179	80	0.4116
Signal24.1_HIP_1:219788530_A_G	24	1	HIP	1:219788530_A_G		FALSE	Known			rs7538503	A	G	0.7045	-0.0438	0.0057	2.405e-14	0.957145	0.946512	0.967898	96087	1028445	upstream_gene_variant	----------+--+??+-++++++-+--++?++------+++---???+?+	0	40.766	43	0.5686
Signal24.1_THR_1:219788530_A_G	24	1	THR	1:219788530_A_G		FALSE	Known			rs7538503	A	G	0.7009	-0.063	0.0076	1.049e-16	0.938943	0.925061	0.953034	49770	970719	upstream_gene_variant	-------++--++-+---++--???+-	15.9	27.334	23	0.242
Signal24.1_HIPKNEE_1:219656650_C_G	24	1	HIPKNEE	1:219656650_C_G		TRUE	Known			rs2605111	C	G	0.3167	0.0415	0.0046	9.072e-20	1.04237	1.03302	1.05181	174951	963688	intergenic_variant	++??++++-+-++++++++-+++++--++--+++-+????++-+-++++--+-++-++-+-+?++	0	46.793	57	0.8306
Signal24.1_KNEE_1:219656650_C_G	24	1	KNEE	1:219656650_C_G		FALSE	Known			rs2605111	C	G	0.318	0.0426	0.0049	5.471e-18	1.04352	1.03355	1.05359	141354	1027448	intergenic_variant	+??+++++++++++++++++++--++--+++-+????+++++-+-++--+--+?+++	6.1	52.156	49	0.3522
Signal24.1_TJR_1:219766226_C_A	24	1	TJR	1:219766226_C_A		FALSE	Known			rs12131794	A	C	0.2975	0.0553	0.0064	8.039e-18	1.05686	1.04368	1.0702	76487	771453	intergenic_variant	-+++++++-+??+?--+++++--+-?+	0	21.847	22	0.4691
Signal24.1_TKR_1:219649771_T_G	24	1	TKR	1:219649771_T_G		FALSE	Known			rs1340098	T	G	0.319	0.0481	0.0077	4.089e-10	1.04928	1.03356	1.06523	47798	948010	regulatory_region_variant	+++++++++--?+-+++??+-+	32.4	26.61	18	0.08661
Signal25.1_ALLOA_1:225957807_A_G	25	1	ALLOA	1:225957807_A_G	chr1:225457807-226457807	TRUE	New	New	No	rs10915873	A	G	0.3006	-0.0194	0.0031	6.621e-10	0.980787	0.974846	0.986764	459107	1429065	regulatory_region_variant	-+?+-++--++---?++------+-------+------+--++--+----++-++-+---?-+---++-+--+-+----+++?-?-?	22.7	103.437	80	0.04012
Signal25.1_KNEE_1:225957807_A_G	25	1	KNEE	1:225957807_A_G		FALSE	New			rs10915873	A	G	0.2953	-0.0297	0.0049	9.357e-10	0.970737	0.961459	0.980104	156045	1075048	regulatory_region_variant	-?------------+-++++-+-+-----++-?++-+---????---+++----??-	12.3	54.725	48	0.2345
Signal26.1_THUMB_1:227927242_A_G	26	1	THUMB	1:227927242_A_G	chr1:227427242-228427242	TRUE	Known	Known	No	rs11588850	A	G	0.8264	-0.1393	0.017	2.652e-16	0.869967	0.841458	0.899442	15756	775730	intron_variant	-?----+-----------+-++-++--?-	39	42.617	26	0.02118
Signal27.1_ALLOA_2:653581_G_A	27	1	ALLOA	2:653581_G_A	chr2:0-1153581	FALSE	Known	Known	Yes	rs35628463	A	G	0.1716	-0.0258	0.0037	3.251e-12	0.97453	0.967488	0.981623	489955	1471595	regulatory_region_variant	++---++-+-+-+-+-+--------+----+-------++----+--+-+---+-+---+----+--+-++-----+?-++++----	1.9	86.637	85	0.4302
Signal27.1_HIPKNEE_2:651030_T_G	27	1	HIPKNEE	2:651030_T_G		FALSE	Known			rs2867109	T	G	0.8316	0.0413	0.0059	3.423e-12	1.04216	1.03018	1.05429	170977	739409	regulatory_region_variant	--++??+++++-++++++---?++-+++----++??-+-+++++-++?-++++-++++++--?++	18	69.533	57	0.1233
Signal27.1_KNEE_2:651030_T_G	27	1	KNEE	2:651030_T_G		TRUE	Known			rs2867109	T	G	0.8322	0.0507	0.0062	3.411e-16	1.05201	1.0393	1.06487	144395	803171	regulatory_region_variant	-++?++++++++++---??++-+-+---+++??-+-+++-++-+++?-+++-+?++-	17.9	59.654	49	0.1416
Signal27.1_TKR_2:652247_G_A	27	1	TKR	2:652247_G_A		FALSE	Known			rs7608050	A	G	0.1692	-0.0602	0.0097	5.943e-10	0.941576	0.923844	0.959648	47880	948358	regulatory_region_variant	-----------?-----?---+	0	11.637	19	0.9005
Signal27.2_ALLOA_2:430975_C_T	27	2	ALLOA	2:430975_C_T		FALSE	New			rs77165542	T	C	0.0307	-0.0579	0.0087	2.289e-11	0.943744	0.927788	0.959975	478626	1336595	intergenic_variant	-+---++-+--++-+?--+--+--+----+---------?-?-+++--++???????+--?--+?-+------?--?????--+-+-	4.5	71.227	68	0.3709
Signal27.2_HIPKNEE_2:430975_C_T	27	2	HIPKNEE	2:430975_C_T		TRUE	New			rs77165542	T	C	0.0307	-0.089	0.012	1.078e-13	0.914846	0.89358	0.936617	206715	941817	intergenic_variant	-+--+---+----------?-?-++-+---++??++?????-+?-+?-+----------+?????	6.5	51.352	48	0.3438
Signal27.2_KNEE_2:430975_C_T	27	2	KNEE	2:430975_C_T		FALSE	New			rs77165542	T	C	0.0294	-0.0844	0.0133	1.928e-10	0.919064	0.895415	0.943336	165529	1007738	intergenic_variant	+-----+----------?+-+--+---++??++?????---?-++?---+-?????+	7.2	44.189	41	0.3385
Signal27.2_TJR_2:430975_C_T	27	2	TJR	2:430975_C_T		FALSE	New			rs77165542	T	C	0.0318	-0.1184	0.0181	5.945e-11	0.888341	0.857379	0.92042	76902	779722	intergenic_variant	---------+?+-------------?+	7.2	25.867	24	0.3599
Signal28.1_ALLOA_2:16702654_G_A	28	1	ALLOA	2:16702654_G_A	chr2:16202654-17202654	TRUE	New	New	No	rs4632345	A	G	0.6455	0.0179	0.0031	5.27e-09	1.01806	1.01189	1.02427	456831	1427735	upstream_gene_variant	+-?-++--+-+-++?++++--+-++-+?+++-+++++++++?++++--++++-+-+-++-+-+?-+-+++---+++-++-++--??+	3.2	81.596	79	0.3985
Signal29.1_ALLOA_2:20346651_G_A	29	1	ALLOA	2:20346651_G_A	chr2:19844028-20909322	FALSE	New	New	No	rs981396	A	G	0.42	0.0181	0.0028	1.157e-10	1.01826	1.01269	1.02387	487229	1467875	regulatory_region_variant	+-+++++-++++-++-++-+-+-+--+?+++-++++++--+?+---+++-++-++----+?++++----++++++---+----+?+-	0	69.785	82	0.8297
Signal29.1_HIPKNEE_2:20344028_T_C	29	1	HIPKNEE	2:20344028_T_C		FALSE	New			rs7601441	T	C	0.5041	-0.0247	0.004	8.582e-10	0.975603	0.967984	0.983281	196220	1053921	regulatory_region_variant	-+?---+++---------++---+-+----+-------++--+---+?--+--+----+-+---+	0	51.59	62	0.8244
Signal29.1_KNEE_2:20409322_G_A	29	1	KNEE	2:20409322_G_A		TRUE	New			rs2015110	A	G	0.2916	0.0333	0.0047	1.263e-12	1.03386	1.02438	1.04343	169157	1108918	intron_variant	++++++++++-++++++??+++-+-+--++++++-+-+-+????+++-++-+-+??+	0	37.166	48	0.8713
Signal30.1_TKR_2:25472066_G_C	30	1	TKR	2:25472066_G_C	chr2:24972066-25972066	TRUE	New	New	No	rs2384145	C	G	0.4497	0.0475	0.0073	5.935e-11	1.04865	1.03375	1.06376	47904	950542	intron_variant	+++++++++--?++-++--+-+	0	15.176	20	0.7662
Signal31.1_ALLOA_2:27166822_T_C	31	1	ALLOA	2:27166822_T_C	chr2:26449366-27791661	TRUE	New	New	No	rs6707735	T	C	0.4019	-0.0202	0.0029	4.443e-12	0.980003	0.974448	0.985589	458170	1409065	intron_variant	-+?---+-------?------+-----+-++---++---+--+---++-+--?+-----++--??-?-+--+--+++-+--???++-	0	58.411	77	0.9434
Signal31.1_HIPKNEE_2:27291661_G_A	31	1	HIPKNEE	2:27291661_G_A		FALSE	New			rs7575465	A	G	0.5554	0.024	0.0041	4.664e-09	1.02429	1.01609	1.03255	195058	1032931	intron_variant	+-?+++++-++-+++-+++-++++++-+--+-++??-++-+-+-?----++--+--+--+--???	0	52.511	57	0.644
Signal31.1_KNEE_2:26949366_G_A	31	1	KNEE	2:26949366_G_A		FALSE	New			rs935166	A	G	0.4796	-0.0288	0.0045	1.807e-10	0.971611	0.963079	0.980218	152616	1075971	intron_variant	+?--------?+-----?---+-+++-+++-??+---+-+-+??++-+------??+	24.9	62.569	47	0.06381
Signal32.1_ALLOA_2:33432858_A_C	32	1	ALLOA	2:33432858_A_C	chr2:32887540-33935349	FALSE	Known	Known	No	rs4671010	A	C	0.507	0.0198	0.0028	8.919e-13	1.02	1.01442	1.02561	488025	1467965	intron_variant	+++++?++-+++++-+++++++-++-+++--+++-+++---++-+-+---+---++-+++?+-++?-++--+++--++----++-+-	6.7	88.956	83	0.3074
Signal32.1_HIPKNEE_2:33387540_T_C	32	1	HIPKNEE	2:33387540_T_C		TRUE	Known			rs7572753	T	C	0.688	0.0341	0.0042	4.693e-16	1.03469	1.02621	1.04324	213839	1080481	intron_variant	+++++++++++-++++++----+-++++-++-+-+--+---+-+---++++++++++--++--++	0	57.956	64	0.6889
Signal32.1_KNEE_2:33429263_C_G	32	1	KNEE	2:33429263_C_G		FALSE	Known			rs60558455	C	G	0.5193	0.0328	0.0043	2.755e-14	1.03334	1.02467	1.04209	158152	1073218	intron_variant	++?+++++++-+++-+++-+-+-++-++-+-+--++-++++-?++?+-------??-	12.4	58.242	51	0.2263
Signal32.1_HIP_2:33414618_T_C	32	1	HIP	2:33414618_T_C		FALSE	Known			rs17566944	T	C	0.7618	0.0425	0.0062	9.373e-12	1.04342	1.03081	1.05617	97306	1053195	intron_variant	+++++++++++++--++--+++++-++----+++++-+++-+++-?-+++-	0	33.945	49	0.9498
Signal32.1_TJR_2:33414618_T_C	32	1	TJR	2:33414618_T_C		FALSE	Known			rs17566944	T	C	0.7587	0.046	0.007	5.279e-11	1.04707	1.03281	1.06154	77149	787041	intron_variant	+++++++++++-++-++--+++---?+	0	15.312	25	0.9338
Signal32.1_TKR_2:33435349_A_G	32	1	TKR	2:33435349_A_G		FALSE	Known			rs2061026	A	G	0.4781	0.0496	0.0072	5.991e-12	1.05085	1.03613	1.06579	48161	958463	intron_variant	+++++++++++-+++-+++-+-	0	15.311	21	0.807
Signal33.1_THR_2:37000956_C_G	33	1	THR	2:37000956_C_G	chr2:36500956-37500956	TRUE	New	New	No	rs140104536	C	G	0.9879	-0.1862	0.0328	1.299e-08	0.830108	0.778422	0.885225	46566	909903	stop_gained	-?-----?--?-?+-++??-+??????	18	17.083	14	0.2518
Signal34.1_HIP_2:45746122_T_A	34	1	HIP	2:45746122_T_A	chr2:45246122-46246122	TRUE	New	New	No	rs57288912	A	T	0.4431	0.0462	0.0077	1.574e-09	1.04728	1.0316	1.06321	45301	612158	intron_variant	??+??+??+++?????????????????+-+????????????????-??-	0	2.841	9	0.9703
Signal34.1_THR_2:45746122_T_A	34	1	THR	2:45746122_T_A		FALSE	New			rs57288912	A	T	0.4439	0.0534	0.0091	5.414e-09	1.05485	1.0362	1.07383	28726	516953	intron_variant	+??+?++??????????????????+?	0	1.148	4	0.8865
Signal35.1_ALLOA_2:51819019_G_A	35	1	ALLOA	2:51819019_G_A	chr2:51319019-52319019	TRUE	New	New	No	rs72807818	A	G	0.1271	-0.0283	0.0043	3.259e-11	0.972097	0.963938	0.980324	486159	1435405	intron_variant	-----+---++---++---+----+--?---+-++------+----+---??+-++----?-++--+-+--+--+++?+?----+++	14.3	93.375	80	0.1456
Signal36.1_ALLOA_2:54037019_C_T	36	1	ALLOA	2:54037019_C_T	chr2:53537019-54635052	TRUE	New	New	No	rs12620190	T	C	0.0729	-0.0398	0.0055	2.905e-13	0.960982	0.950678	0.971397	485799	1432075	intron_variant	--++-++--+----+--------+--------+-----++--++-++-++--?????---?-+++---+-+-+--++?+--??+?-+	0	60.766	76	0.8987
Signal36.1_HIPKNEE_2:54066729_G_A	36	1	HIPKNEE	2:54066729_G_A		FALSE	New			rs72799234	A	G	0.0716	-0.0495	0.0076	9.451e-11	0.951705	0.937634	0.965988	209828	1054231	intron_variant	--+-+--------------+--++--+++-+-----????----+++?-+-++---+-+-???+-	0	54.303	56	0.5394
Signal36.1_KNEE_2:54135052_C_T	36	1	KNEE	2:54135052_C_T		FALSE	New			rs805318	T	C	0.47	-0.0258	0.0042	5.339e-10	0.97453	0.966541	0.982585	170496	1133868	intron_variant	------++------++-??-+-+++-+-+-+-?---+--+---+-++-+----?--+	0	43.281	52	0.8
Signal36.1_THR_2:54133164_T_A	36	1	THR	2:54133164_T_A		FALSE	New			rs72799257	A	T	0.0979	-0.0693	0.0121	1.034e-08	0.933047	0.911179	0.955439	49855	978988	intron_variant	-------+---+----------?---+	0	18.524	25	0.8194
Signal36.1_TJR_2:54133164_T_A	36	1	TJR	2:54133164_T_A		FALSE	New			rs72799257	A	T	0.1021	-0.0709	0.01	1.484e-12	0.931555	0.913475	0.949993	77149	787041	intron_variant	-------------------------?-	0	11.49	25	0.9902
Signal36.1_TKR_2:54115845_T_A	36	1	TKR	2:54115845_T_A		FALSE	New			rs72799248	A	T	0.0592	-0.0939	0.0157	2.242e-09	0.910374	0.882787	0.938823	48055	955931	intron_variant	-------+----+-+--??-+-	0	6.311	19	0.9971
Signal37.1_ALLOA_2:56042850_TTGAAA_T	37	1	ALLOA	2:56042850_TTGAAA_T	chr2:55542850-56542850	TRUE	Known	Known	No	2:56042850_TTGAAA_T	T	TTGAAA	0.2054	-0.0284	0.0046	5.493e-10	0.971999	0.963275	0.980802	276898	1020260	-	????-???????+-+?-?-???????-?????????---??+??????????-----?-??+?????????????????????????	0	12.12	17	0.7928
Signal38.1_HIP_2:57902621_C_A	38	1	HIP	2:57902621_C_A	chr2:57402621-58402621	TRUE	New	New	No	rs820780	A	C	0.3576	0.0338	0.0055	1.082e-09	1.03438	1.02329	1.04559	95984	1021475	intergenic_variant	+++++++++++++-??--+++++-+-?+-+?++-+--++-++++-???---	0	40.5	43	0.5803
Signal39.1_HIP_2:66582913_T_C	39	1	HIP	2:66582913_T_C	chr2:66082913-67084645	FALSE	New	New	No	rs2946380	T	C	0.728	0.0347	0.0061	9.387e-09	1.03531	1.023	1.04776	95762	1018665	downstream_gene_variant	++++++-+++-++--++++++++++--+???++++++++-+?--+--?-++	9	49.467	45	0.2995
Signal39.1_THR_2:66584645_C_G	39	1	THR	2:66584645_C_G		TRUE	New			rs1401451	C	G	0.6509	0.0605	0.0074	4.385e-16	1.06237	1.04707	1.07789	49861	980824	downstream_gene_variant	+++++++++++++++-++-+--++?-+	0	24.383	25	0.4974
Signal40.1_HIP_2:68368278_A_G	40	1	HIP	2:68368278_A_G	chr2:67868278-68868278	TRUE	New	New	No	rs77413521	A	G	0.9232	0.0595	0.01	2.673e-09	1.06131	1.04071	1.08231	96424	1037785	intron_variant	++++++++++-+++-?+--++---++?-++++++-+++-+---+-??++++	0	44.32	46	0.5428
Signal41.1_HIP_2:69525721_A_G	41	1	HIP	2:69525721_A_G	chr2:69025721-70025721	TRUE	New	New	No	rs7370877	A	G	0.5848	-0.0327	0.0054	1.014e-09	0.967829	0.95764	0.978127	96522	1047885	TF_binding_site_variant	----------++--+?--+-----++?---+-++---+-+-+---------	4.9	50.456	48	0.3766
Signal42.1_HIPKNEE_2:70699159_T_C	42	1	HIPKNEE	2:70699159_T_C	chr2:70198590-71219020	FALSE	Known	Known	No	rs1851610	T	C	0.4892	0.0424	0.0039	4.419e-28	1.04331	1.03537	1.05132	210794	1062681	intron_variant	--++?+-+++++++++++++++++++++---++++?+-+----?+++?-------++++--+++?	0	46.313	59	0.8852
Signal42.1_HIP_2:70699159_T_C	42	1	HIP	2:70699159_T_C		FALSE	Known			rs1851610	T	C	0.4903	0.0578	0.0053	4.131e-28	1.0595	1.04855	1.07057	96349	1038815	intron_variant	++++++++++--+++?+-+++-+-++++-?+-+--+---+++---+?+-++	0	44.892	47	0.5603
Signal42.1_ALLOA_2:70719020_C_G	42	1	ALLOA	2:70719020_C_G		TRUE	Known			rs3755380	C	G	0.4533	0.0372	0.0029	1.046e-37	1.0379	1.03202	1.04382	456327	1435175	intron_variant	++?-+?+--+-+-+?++++-+--++++?++++++++++++++++-+-+++++-+-+-+++++--++++---++-++-+---++-+?+	4.3	84.598	81	0.3704
Signal42.1_KNEE_2:70719020_C_G	42	1	KNEE	2:70719020_C_G		FALSE	Known			rs3755380	C	G	0.4504	0.0427	0.0044	3.316e-22	1.04362	1.03466	1.05266	156057	1097208	intron_variant	+?+++++++++-++++++?++++++---+++-?+-+-----??+++?+-+++-+??-	0	44.17	48	0.6305
Signal42.1_THR_2:70704511_A_G	42	1	THR	2:70704511_A_G		FALSE	Known			rs3755384	A	G	0.4768	0.074	0.007	3.396e-26	1.07681	1.06213	1.09168	49807	971067	intron_variant	+++++++++-+-+-+---++-+??++-	0	19.945	24	0.6999
Signal42.1_TJR_2:70704511_A_G	42	1	TJR	2:70704511_A_G		FALSE	Known			rs3755384	A	G	0.4791	0.0633	0.0059	9.115e-27	1.06535	1.0531	1.07774	76851	779120	intron_variant	+++++++++-+?+++--+---++++?+	0	12.215	24	0.9774
Signal42.1_HAND_2:70698590_A_G	42	1	HAND	2:70698590_A_G		FALSE	Known			rs3821269	A	G	0.4949	0.0618	0.0085	2.767e-13	1.06375	1.04617	1.08162	38128	832598	intron_variant	+++?+++++++++++?+-+-+---++--?-+?+-++-+-?-+-	17.6	44.926	37	0.1739
Signal42.1_THUMB_2:70698590_A_G	42	1	THUMB	2:70698590_A_G		FALSE	Known			rs3821269	A	G	0.4878	0.0842	0.0132	1.889e-10	1.08785	1.06006	1.11636	15620	767755	intron_variant	+?++++++++?+++++-+-+++--?--?-	8	26.081	24	0.3491
Signal42.1_TKR_2:70718695_T_C	42	1	TKR	2:70718695_T_C		FALSE	Known			rs3755381	T	C	0.4563	0.0517	0.0073	1.103e-12	1.05306	1.0381	1.06823	47822	950194	intron_variant	++++-++++++?-++++-?-+-	3.8	19.741	19	0.4103
Signal43.1_HAND_2:72361865_C_A	43	1	HAND	2:72361865_C_A	chr2:71481215-72861865	TRUE	New	New	No	rs2241058	A	C	0.1576	-0.0762	0.0116	5.29e-11	0.926631	0.905801	0.94794	40661	838899	intron_variant	--------------+--++---+--------?-----++???-	0	27.645	38	0.8922
Signal43.2_HIP_2:71981215_G_A	43	2	HIP	2:71981215_G_A		TRUE	New			rs2081786	A	G	0.4144	0.0363	0.0054	1.288e-11	1.03697	1.02605	1.048	97288	1053235	intergenic_variant	+++++++-++-++++-+-+++-+++++++++++-++--++-+---++?+?-	20.9	60.699	48	0.1032
Signal44.1_ALLOA_2:78813304_C_G	44	1	ALLOA	2:78813304_C_G	chr2:78313304-79313304	TRUE	New	New	No	rs10496209	C	G	0.6947	-0.0174	0.003	9.029e-09	0.982751	0.976989	0.988546	489644	1472035	intergenic_variant	--+--+--+-----+-------+--+-----+--------+-+-+--++-+--++---+-?--+-+-+-+----++--+-+--++-+	0	80.219	85	0.6264
Signal45.1_ALLOA_2:100873975_A_G	45	1	ALLOA	2:100873975_A_G	chr2:100373975-101373975	TRUE	New	New	No	rs13394110	A	G	0.8121	-0.0226	0.0036	4.067e-10	0.977653	0.97078	0.984576	487501	1468885	intergenic_variant	--++-++---+---++--+-++--++-?---+---+-----?-+------+-----+-+++-+-+++-+++--+---?----+-+?-	5.2	86.459	82	0.3468
Signal46.1_ALLOA_2:107670355_C_T	46	1	ALLOA	2:107670355_C_T	chr2:106189736-108170355	TRUE	New	Known	Yes	rs10192717	T	C	0.29	-0.0209	0.0035	2.099e-09	0.979317	0.972622	0.986058	371088	1249725	intergenic_variant	---+?--+++----?+???---???+-?---------+------++--+---+????????---++-+-+-+-++-+?-??-++--+	0	60.633	66	0.6635
Signal46.2_ALLOA_2:106689736_G_A	46	2	ALLOA	2:106689736_G_A		FALSE	Known			rs66989638	A	G	0.1357	0.0284	0.0042	2.198e-11	1.02881	1.02037	1.03731	489869	1470365	intron_variant	-++++-++++-++++++++++-+++++++++++-+++++++--+++-+--+-+++-+----++-+--+++++++--+?+?-++-++-	14.7	98.485	84	0.1335
Signal46.2_HIPKNEE_2:106689736_G_A	46	2	HIPKNEE	2:106689736_G_A		FALSE	Known			rs66989638	A	G	0.1353	0.0344	0.0058	3.404e-09	1.035	1.0233	1.04683	212651	1061421	intron_variant	-+-+-++++++-+-++++-++--++++++-+-+-++++-+--+-+?-?-++-+++++---++???	12.3	67.297	59	0.2143
Signal46.2_HIP_2:106689736_G_A	46	2	HIP	2:106689736_G_A		FALSE	Known			rs66989638	A	G	0.1425	0.081	0.0076	2.407e-26	1.08437	1.06834	1.10064	97026	1036205	intron_variant	++++++++++--+----+--+++--+-+++?++-+++++++++?+?-?-?+	0	42.207	45	0.5909
Signal46.2_THR_2:106689736_G_A	46	2	THR	2:106689736_G_A		TRUE	Known			rs66989638	A	G	0.1443	0.1167	0.01	1.972e-31	1.12378	1.10197	1.14603	49818	978640	intron_variant	++++++++++++++-+++++++?+?--	0	15.749	24	0.8969
Signal47.1_HIP_2:134518652_A_G	47	1	HIP	2:134518652_A_G	chr2:134018652-135018652	TRUE	New	New	No	rs2874496	A	G	0.7965	-0.0386	0.0065	3.321e-09	0.962135	0.949956	0.974471	96668	1014515	intergenic_variant	-+-----------+-++-+--+-+---+???+++--+++++--+++??++-	0	40.079	45	0.6801
Signal49.1_ALLOA_2:144257639_A_G	49	1	ALLOA	2:144257639_A_G	chr2:143757639-144757639	TRUE	New	New	No	rs13409451	A	G	0.634	0.0184	0.0029	4.638e-10	1.01857	1.0128	1.02438	481820	1404435	intron_variant	+++-+++--+-+-+++-++-++++-++?+++++++++++---+--++++-??+????+-+?+--?--+-++++?++++-?+-+?-?+	0	63.364	73	0.7822
Signal50.1_TJR_2:145882455_T_C	50	1	TJR	2:145882455_T_C	chr2:145382455-146382455	TRUE	New	New	No	rs79120566	T	C	0.7615	-0.0433	0.0069	3.45e-10	0.957624	0.944761	0.970663	77168	789225	intron_variant	-----------+--+--+---+---+-	0	17.288	26	0.9001
Signal51.1_THR_2:169763148_T_C	51	1	THR	2:169763148_T_C	chr2:169263148-170263148	TRUE	New	New	No	rs560887	T	C	0.3016	0.0531	0.0093	1.013e-08	1.05454	1.03549	1.07393	34637	640368	intron_variant	?+++++++-+++-++--++-+????--	0	17.837	21	0.6593
Signal52.1_HIP_2:190358689_A_G	52	1	HIP	2:190358689_A_G	chr2:189530345-190858689	TRUE	New	New	No	rs35997606	A	G	0.3434	0.0425	0.0059	8.004e-13	1.04342	1.03142	1.05555	87198	992353	intergenic_variant	?+++++-+++++-+?-+-+++--+---+???--+-++++++?+-+++?+--	0	42.667	43	0.4856
Signal52.1_THR_2:190030345_C_T	52	1	THR	2:190030345_C_T		FALSE	New			rs1515873	T	C	0.2466	0.0541	0.0081	1.874e-11	1.05559	1.03896	1.07248	49850	973251	intron_variant	+++++++-+++--+-+++++---?+-+	0	14.957	25	0.9424
Signal53.1_KNEE_2:193247037_A_G	53	1	KNEE	2:193247037_A_G	chr2:192747037-193747037	TRUE	New	Known	Yes	rs2628578	A	G	0.106	0.0471	0.0078	1.491e-09	1.04823	1.03232	1.06437	150563	991448	intergenic_variant	+?+++++-++?+++++++++-+++++-++++++?++??-+????++-+++--+???+	0	39.278	44	0.6739
Signal54.1_ALLOA_2:206958722_C_T	54	1	ALLOA	2:206958722_C_T	chr2:206458722-207458722	TRUE	New	New	No	rs7601686	T	C	0.3936	-0.0172	0.0028	1.569e-09	0.982947	0.977568	0.988356	484566	1434865	intergenic_variant	++---?-+---+?-?-----++-----++---------+--?--++-++---?+++--++-+-??++++++-+-++-++++-???-?	3.7	77.86	75	0.3879
Signal55.1_ALLOA_2:211543055_T_C	55	1	ALLOA	2:211543055_T_C	chr2:211043055-212043055	FALSE	New	New	No	rs715	T	C	0.7	-0.0185	0.003	1.149e-09	0.98167	0.975915	0.987459	486204	1456235	3_prime_UTR_variant	--+----+-+---------+-----+-?-------+--+-+?-+-++--+-+?+-++-++?+-?+-?------+-++-+++--?-+?	7.4	84.223	78	0.2951
Signal55.1_KNEE_2:211543055_T_C	55	1	KNEE	2:211543055_T_C		TRUE	New			rs715	T	C	0.6984	-0.0293	0.0045	1.075e-10	0.971125	0.962598	0.979728	171728	1141908	3_prime_UTR_variant	--------------+--?--+-+---+-+-+--+-++++--+-++?----+--?+-+	0	46.095	53	0.7378
Signal56.1_KNEE_2:219930191_C_T	56	1	KNEE	2:219930191_C_T	chr2:219430191-220482100	TRUE	New	New	No	rs359974	T	C	0.8259	0.0403	0.0059	6.201e-12	1.04112	1.02915	1.05323	157853	1110368	downstream_gene_variant	+?+++++-+++-+++-+----++-++-+-+-?++++++-+++++-+?-+-++++++-	0	43.268	53	0.8275
Signal56.1_TKR_2:219982100_C_T	56	1	TKR	2:219982100_C_T		FALSE	New			rs17608747	T	C	0.1667	-0.0651	0.01	5.917e-11	0.936974	0.918788	0.955519	48079	958115	intron_variant	-------+--+++-++--?+++	24.6	26.538	20	0.1488
Signal57.1_HIPKNEE_2:229043710_A_G	57	1	HIPKNEE	2:229043710_A_G	chr2:228535427-229543710	FALSE	New	New	No	rs57482926	A	G	0.5664	0.0229	0.0039	4.141e-09	1.02316	1.01537	1.03102	213391	1078021	intron_variant	+++++++++++++++-+++--+-++--+++++-+--++---++++-+?-++++-++-+++---??	0	54.009	61	0.725
Signal57.1_KNEE_2:229035427_T_C	57	1	KNEE	2:229035427_T_C		TRUE	New			rs11685283	T	C	0.5691	0.0254	0.0042	1.568e-09	1.02573	1.01732	1.0342	171903	1142668	intron_variant	++++-+++++++++++-++-+-+-++++--+--++----++++-++?+++--+-?-+	0	44.92	54	0.8059
Signal58.1_ALLOA_2:233153745_A_G	58	1	ALLOA	2:233153745_A_G	chr2:232653745-233653745	TRUE	New	New	No	rs73092108	A	G	0.8923	0.0282	0.0046	1.173e-09	1.0286	1.01937	1.03792	482099	1411355	intron_variant	+++++?+++-++++?-+---+++--++?+++-+++-+++++?++++-+--??++-+?+++++++-?+++-++++-++?+?++-?+-?	0	64.784	74	0.7692
Signal58.1_HIPKNEE_2:233153745_A_G	58	1	HIPKNEE	2:233153745_A_G		FALSE	New			rs73092108	A	G	0.8926	0.0364	0.0064	1.29e-08	1.03707	1.02414	1.05016	209296	1027001	intron_variant	++++?+-+-++++++-+++++?+++-++++++??+?+-+?+---+-+-+++++-+++-+-++???	0	31.449	55	0.9955
Signal59.1_ALLOA_2:242415872_G_A	59	1	ALLOA	2:242415872_G_A	chr2:241915872-243000662	TRUE	New	New	No	rs62190411	A	G	0.2476	0.0215	0.0033	5.042e-11	1.02173	1.01515	1.02836	487980	1464065	intron_variant	+++++?+----+++-+++-+-++++-+++++++-++++++-+-+-+-+++--?++++-+-?+-+-+++--+++++++?-+--?-+-?	0	78.187	80	0.5365
Signal59.2_ALLOA_2:242500662_C_T	59	2	ALLOA	2:242500662_C_T		FALSE	New			rs876531	T	C	0.452	-0.0177	0.0029	5.121e-10	0.982456	0.976887	0.988056	473630	1422138	intron_variant	---++-++-++-+-----+-++???+-?---+--?---++-++----+-+-++-+++-+??--?---+------+--++??++--?-	0	63.621	75	0.8227
Signal59.2_HIP_2:242500662_C_T	59	2	HIP	2:242500662_C_T		TRUE	New			rs876531	T	C	0.4459	-0.037	0.0054	5.941e-12	0.963676	0.953531	0.97393	95762	1018665	intron_variant	---+-+-----+-++++---+-+-----???----------?++-+-?---	0	43.533	45	0.5342
Signal59.2_THR_2:242500662_C_T	59	2	THR	2:242500662_C_T		FALSE	New			rs876531	T	C	0.4405	-0.0412	0.0071	6.581e-09	0.959637	0.946376	0.973085	49898	981172	intron_variant	-+-+--+-+-----------+-+----	7.6	28.127	26	0.3523
Signal59.2_HIPKNEE_2:242498497_G_A	59	2	HIPKNEE	2:242498497_G_A		FALSE	New			rs76993203	A	G	0.4511	-0.0263	0.0041	1.914e-10	0.974043	0.966247	0.981902	188824	944229	intron_variant	-------+-?----?---+++++---+-+-+---+--+++--?????--++------+---++??	0	51.387	55	0.6134
Signal60.1_HIP_3:11657848_G_A	60	1	HIP	3:11657848_G_A	chr3:11055842-12157848	FALSE	Known	Known	No	rs2616559	A	G	0.0518	-0.0819	0.0122	1.71e-11	0.921364	0.899594	0.943661	96773	1036355	intron_variant	----------+-++?+-+++----+----?+----+--+----+-??-+?-	1.8	45.807	45	0.4385
Signal60.1_THR_3:11643465_T_C	60	1	THR	3:11643465_T_C		TRUE	Known			rs2276749	T	C	0.0508	-0.126	0.0166	3.104e-14	0.881615	0.853393	0.91077	49696	963400	missense_variant	---------+----+--+---????-+	23.1	28.609	22	0.1564
Signal60.2_KNEE_3:11588773_C_T	60	2	KNEE	3:11588773_C_T		TRUE	Known			rs2443701	T	C	0.2035	-0.0353	0.0053	2.994e-11	0.965316	0.95534	0.975396	164894	1009418	intron_variant	------++---------??+---++-+--??+??????-+-----+?----+-??+-	0	39.008	43	0.6451
Signal60.2_TKR_3:11555842_G_A	60	2	TKR	3:11555842_G_A		FALSE	Known			rs2454477	A	G	0.8159	0.0552	0.0095	6.561e-09	1.05675	1.03726	1.07661	47876	948612	intron_variant	+++++++-++?+++-+-??-+-	2.6	18.474	18	0.4249
Signal61.1_ALLOA_3:13063591_A_C	61	1	ALLOA	3:13063591_A_C	chr3:12563591-14053380	TRUE	New	New	No	rs165573	A	C	0.087	0.034	0.0053	1.176e-10	1.03458	1.02389	1.04539	459355	1440765	intron_variant	+-?--?---+++-+-+++-+++-++-++++-++++-+++---++-+++++--?-+------+++++--+++--++-+?++-+--+?-	17.3	97.998	81	0.09619
Signal61.1_TJR_3:13553380_C_T	61	1	TJR	3:13553380_C_T		FALSE	New			rs2675228	T	C	0.9061	-0.0587	0.0101	5.246e-09	0.94299	0.924506	0.961843	77032	786693	intergenic_variant	---------+++-?-+--------+?+	3.2	24.796	24	0.4169
Signal62.1_ALLOA_3:20669071_T_G	62	1	ALLOA	3:20669071_T_G	chr3:20169071-21169071	TRUE	Known	Known	No	rs4858241	T	G	0.6385	0.0207	0.003	1.041e-11	1.02092	1.01493	1.02694	433213	1406375	intergenic_variant	--+-++++++++++-++?+++++++-+++-++++++++--+--++++--++-+--++--+-+++++-+++++--+++--+-++?+-+	16.7	100.867	84	0.1014
Signal63.1_ALLOA_3:35645440_GA_G	63	1	ALLOA	3:35645440_GA_G	chr3:34809557-36145440	TRUE	New	New	No	3:35645440_GA_G	G	GA	0.3597	0.0221	0.0035	3.15e-10	1.02235	1.01536	1.02938	321198	1139130	-	????+???????++++?++???????+?????????+++??+??????????--+++++??+?????????????????????????	0	17.955	19	0.5254
Signal63.1_HIP_3:35309557_T_G	63	1	HIP	3:35309557_T_G		FALSE	New			rs12495734	T	G	0.5529	0.034	0.0058	4.007e-09	1.03458	1.02289	1.04641	80679	852762	intergenic_variant	++++?-+++++++-+--++--+--++-+++-++----+-+++--+++-+-+	30.1	70.087	49	0.02564
Signal64.1_ALLOA_3:38051211_G_A	64	1	ALLOA	3:38051211_G_A	chr3:37551211-38551211	FALSE	New	Known	Yes	rs75495843	A	G	0.0307	-0.0507	0.0084	1.563e-09	0.950564	0.935042	0.966343	478343	1376355	missense_variant	-+-+----+--+?-?-+----+++++-?+--+--+----?-+-----+++???????---?+-??-++-----?-+????+-?-?+?	0	43.541	64	0.9765
Signal64.1_HIP_3:38051211_G_A	64	1	HIP	3:38051211_G_A		FALSE	New			rs75495843	A	G	0.031	-0.0945	0.0157	1.692e-09	0.909828	0.882257	0.93826	96773	1025615	missense_variant	------+-----+++-++-++---++?--?+-++---------?+???-??	0	41.601	42	0.4884
Signal64.1_THR_3:38051211_G_A	64	1	THR	3:38051211_G_A		TRUE	New			rs75495843	A	G	0.0308	-0.1364	0.0212	1.195e-10	0.872494	0.836983	0.90951	49691	963337	missense_variant	---------+--+--------???-?+	0	13.839	22	0.9071
Signal65.1_HIP_3:43083396_C_G	65	1	HIP	3:43083396_C_G	chr3:42583396-43585649	FALSE	New	New	No	rs540864	C	G	0.1846	0.045	0.0072	3.32e-10	1.04603	1.03137	1.06089	88303	986118	intron_variant	?++-+++-++-----+++++----+--+???-+-+-++++-++++???+++	0	34.921	43	0.805
Signal65.1_THR_3:43085649_A_G	65	1	THR	3:43085649_A_G		TRUE	New			rs686464	A	G	0.177	0.0669	0.0091	1.548e-13	1.06919	1.05029	1.08843	49733	963748	intron_variant	+-++-++-+++-+++++++-+???---	29.1	32.426	23	0.0916
Signal66.1_ALLOA_3:49611666_T_G	66	1	ALLOA	3:49611666_T_G	chr3:49111666-50111666	TRUE	Known	Known	No	rs11130207	T	G	0.1594	0.0284	0.0045	3.267e-10	1.02881	1.01977	1.03792	352333	1147970	intron_variant	????+???????++?++++???????+?????+???+++??-??????????+????-+?--?????????????????????????	0	11.697	17	0.8181
Signal67.1_ALLOA_3:52672531_T_C	67	1	ALLOA	3:52672531_T_C	chr3:52129386-53363605	FALSE	Known	Known	No	rs11719514	T	C	0.6044	-0.0265	0.0028	1.25e-20	0.973848	0.968518	0.979207	486663	1462245	intron_variant	------+--+--?---+--+-++--+-?----------++++++-+-++---?-+--+--+--+---+------++--++++++++-	19.8	103.427	83	0.06399
Signal67.1_HIPKNEE_3:52770984_G_C	67	1	HIPKNEE	3:52770984_G_C		FALSE	Known			rs11130325	C	G	0.4056	0.0366	0.0039	8.588e-21	1.03728	1.02938	1.04524	212385	1070531	intron_variant	++++-+++-++-+++++++++?--++-+-+-+++?-+-++++-+-+-?++--+++++-----?+-	11.3	67.677	60	0.2317
Signal67.1_HIP_3:52629386_T_C	67	1	HIP	3:52629386_T_C		TRUE	Known			rs2118540	T	C	0.5993	-0.0585	0.0053	5.608e-28	0.943178	0.933431	0.953027	96888	1037855	intron_variant	----------+---?+++-++---+-?++++----+-----+--+??-+--	18	56.108	46	0.146
Signal67.1_KNEE_3:52863605_G_A	67	1	KNEE	3:52863605_G_A		FALSE	Known			rs3774364	A	G	0.3868	0.0317	0.0043	9.588e-14	1.03221	1.02355	1.04094	171127	1133988	intron_variant	++++++++++++++++-?-+--+++-+++++-?+++-+++++-+-?-------?+++	8.2	56.637	52	0.3061
Signal67.1_THR_3:52795224_A_T	67	1	THR	3:52795224_A_T		FALSE	Known			rs2268025	A	T	0.602	-0.076	0.0072	3.683e-26	0.926816	0.913829	0.939988	48811	904605	intron_variant	-------+?------------??+---	0	21.821	23	0.5311
Signal67.1_TJR_3:52814256_T_A	67	1	TJR	3:52814256_T_A		FALSE	Known			rs2302417	A	T	0.4889	0.061	0.006	4.019e-24	1.0629	1.05047	1.07547	75175	719629	non_coding_transcript_exon_variant	?+++++++++++-?++-++++++-+?+	0	13.727	23	0.9344
Signal68.1_HIP_3:55555769_G_T	68	1	HIP	3:55555769_G_T	chr3:55053805-56770301	FALSE	New	New	No	rs55876294	T	G	0.1964	0.0451	0.0068	4.208e-11	1.04613	1.03228	1.06017	89712	987967	intron_variant	+?+-+--+++++-++--+--+-+--+-+--++--++++++-+++--+-+?-	3.9	49.941	48	0.3961
Signal68.1_THR_3:55553805_A_C	68	1	THR	3:55553805_A_C		TRUE	New			rs73075492	A	C	0.7973	-0.0597	0.0087	5.809e-12	0.942047	0.92612	0.958248	49861	980824	intron_variant	-+-+----------+----+-++-?-+	40.7	42.173	25	0.01722
Signal68.2_HIP_3:56066102_C_T	68	2	HIP	3:56066102_C_T		TRUE	New			rs1519038	T	C	0.7215	-0.0514	0.007	3.075e-13	0.949899	0.936955	0.963021	69966	897177	intron_variant	?--?--??---???+???????????-?++-???????????????--??+	23.4	18.286	14	0.1941
Signal68.2_THR_3:56066102_C_T	68	2	THR	3:56066102_C_T		FALSE	New			rs1519038	T	C	0.7203	-0.0613	0.0086	1.091e-12	0.940541	0.92482	0.956529	40988	893391	intron_variant	-?--?--?-????????????-?+?-?	0	5.78	8	0.6718
Signal68.2_HIPKNEE_3:56270301_G_A	68	2	HIPKNEE	3:56270301_G_A		FALSE	New			rs4974126	A	G	0.2576	0.0393	0.0058	9.662e-12	1.04008	1.02833	1.05197	127223	831760	intron_variant	???+?+??????+???+++??-??????????+++-++++--+--+??+?????????????+-+	3.1	24.755	24	0.4192
Signal68.2_TJR_3:56270301_G_A	68	2	TJR	3:56270301_G_A		FALSE	New			rs4974126	A	G	0.2313	0.0505	0.0081	5.518e-10	1.0518	1.03523	1.06863	54082	614719	intron_variant	++??+?++??++?????????????++	0	0.983	8	0.9984
Signal69.1_ALLOA_3:136195788_A_T	69	1	ALLOA	3:136195788_A_T	chr3:135695788-136695788	TRUE	New	New	No	rs1394094	A	T	0.3359	-0.0217	0.0031	4.672e-12	0.978534	0.972606	0.984497	437334	1392805	intron_variant	+-?---+--++-?-?+?-----+-++---+++--------+?+--+--+--+?????+-++++--+---+++--------++--+-?	0	72.982	75	0.5445
Signal69.1_KNEE_3:136195788_A_T	69	1	KNEE	3:136195788_A_T		FALSE	New			rs1394094	A	T	0.3232	-0.0307	0.0048	1.776e-10	0.969766	0.960686	0.978933	152596	1076538	intron_variant	-?-----+---------??+--+-------+??????---+-++++?+---++???-	0	36.587	43	0.7442
Signal70.1_ALLOA_3:141335121_A_G	70	1	ALLOA	3:141335121_A_G	chr3:140835121-141838068	FALSE	New	New	No	rs2640017	A	G	0.9147	-0.0344	0.0055	5.15e-10	0.966185	0.955826	0.976657	486234	1454565	downstream_gene_variant	-----+++++++--?---++--+++--?--+---+------++----++---?---+-++++++-+-++-+-----??+--+-?+-?	5	83.155	79	0.3528
Signal70.1_HIPKNEE_3:141338068_A_G	70	1	HIPKNEE	3:141338068_A_G		TRUE	New			rs295299	A	G	0.9104	-0.0484	0.0075	1.356e-10	0.952753	0.93885	0.966861	212152	1063181	downstream_gene_variant	----+-+--------------++----+++----+----++++??++?+++-+-+----+?????	0.3	56.196	56	0.4675
Signal70.1_KNEE_3:141338068_A_G	70	1	KNEE	3:141338068_A_G		FALSE	New			rs295299	A	G	0.9085	-0.0487	0.0082	2.898e-09	0.952467	0.937281	0.967898	170934	1129328	downstream_gene_variant	--------+--+-----+++-+--+++----+----++-++??+-+?+----+???+	6.3	53.351	50	0.3467
Signal71.1_ALLOA_3:145774461_T_C	71	1	ALLOA	3:145774461_T_C	chr3:145273607-146381190	TRUE	New	New	No	rs71300373	T	C	0.9581	-0.0513	0.0072	1.28e-12	0.949994	0.936682	0.963495	483974	1404175	downstream_gene_variant	++-----++--++--+---+---++----+---------+---+-+--++???????-+---++-+-+----+?+-????+----??	16.2	85.97	72	0.1248
Signal71.1_HIPKNEE_3:145855168_G_A	71	1	HIPKNEE	3:145855168_G_A		FALSE	New			rs34092280	A	G	0.0402	0.0629	0.01	3.584e-10	1.06492	1.04425	1.086	207000	940118	intron_variant	-+++++-++++-+++++++?--+++-++-+--??-+?????++??-?+---+++++-++-?????	31.4	69.986	48	0.02082
Signal71.1_HIP_3:145773607_A_C	71	1	HIP	3:145773607_A_C		FALSE	New			rs113799112	A	C	0.9577	-0.09	0.0132	8.473e-12	0.913931	0.89059	0.937884	96805	1031795	downstream_gene_variant	-----------+++-----++----+?+-?-+++-+----+-+?+?-????	11.4	47.408	42	0.2616
Signal71.1_THR_3:145881190_G_A	71	1	THR	3:145881190_G_A		FALSE	New			rs35969739	A	G	0.0385	0.1235	0.0205	1.608e-09	1.13145	1.08689	1.17784	40824	877740	intron_variant	+?++?++?+??????????????????	47.7	9.561	5	0.08867
Signal71.1_TJR_3:145834401_A_G	71	1	TJR	3:145834401_A_G		FALSE	New			rs116614890	A	G	0.9876	-0.1549	0.0262	3.509e-09	0.856501	0.813629	0.901632	76120	767611	intron_variant	-----+----??+?+??--+++++-??	0	16.407	19	0.63
Signal72.1_KNEE_3:151987927_G_C	72	1	KNEE	3:151987927_G_C	chr3:151487927-152487927	TRUE	New	New	No	rs2217083	C	G	0.4297	0.0256	0.0045	1.216e-08	1.02593	1.01692	1.03502	154248	1087998	intron_variant	-+++++++-??++++++++-+++-+++++++++++-++++????+------+++??-	0	45.468	48	0.5772
Signal73.1_ALLOA_3:184698944_C_A	73	1	ALLOA	3:184698944_C_A	chr3:184198944-185198944	TRUE	New	New	No	rs144934605	A	C	0.0336	0.0504	0.0081	4.362e-10	1.05169	1.03513	1.06852	482826	1408815	intron_variant	+-+++?-++-++-+-++++++---+++-++++++++++++-+-+-++++-???????+-+-+++-++----+-?++????+++-+--	0	57.863	73	0.9024
Signal74.1_ALLOA_3:185848881_A_G	74	1	ALLOA	3:185848881_A_G	chr3:185314642-186348881	FALSE	New	New	No	rs4686410	A	G	0.2201	-0.021	0.0037	1.198e-08	0.979219	0.972143	0.986346	454646	1410295	intron_variant	--?----++--+----------???----++-+--+--+-++-+-+--+-+----+-+-?-+----+-++---++-+?-??+-+-+-	0	67.039	78	0.8074
Signal74.1_HIPKNEE_3:185814642_G_A	74	1	HIPKNEE	3:185814642_G_A		FALSE	New			rs6809651	A	G	0.1296	-0.0332	0.0058	1.176e-08	0.967345	0.956411	0.978404	213339	1078201	intron_variant	----+----------------?-+-+----------+-+++---+-++--++-+++-+--++?-+	0	44.267	62	0.9568
Signal74.1_TJR_3:185826740_T_G	74	1	TJR	3:185826740_T_G		TRUE	New			rs869400	T	G	0.1806	-0.0449	0.0078	7.309e-09	0.956093	0.941588	0.970822	77168	789225	5_prime_UTR_variant	--------+-++-+-++--++--+--+	4	27.072	26	0.4056
Signal75.1_HIPKNEE_3:187587907_AAAC_A	75	1	HIPKNEE	3:187587907_AAAC_A	chr3:187087907-188093242	TRUE	New	Known	Yes	3:187587907_AAAC_A	A	AAAC	0.222	-0.0345	0.0059	5.507e-09	0.966088	0.954981	0.977325	132269	826223	-	???-?-???-??????---???????????????---+---+??????-????????????????	0	7.78	14	0.9005
Signal75.1_TJR_3:187593242_C_T	75	1	TJR	3:187593242_C_T		FALSE	New			rs10048976	T	C	0.2919	-0.0398	0.0069	7.646e-09	0.960982	0.948073	0.974066	68147	680901	intergenic_variant	---?-----+??-?+-+--+++---+-	21.4	27.986	22	0.1761
Signal75.1_TKR_3:187593242_C_T	75	1	TKR	3:187593242_C_T		FALSE	New			rs10048976	T	C	0.2928	-0.0547	0.0095	7.274e-09	0.946769	0.929304	0.964563	33509	664625	intergenic_variant	--?------+??-----+?--+	36.8	26.903	17	0.05951
Signal76.1_HIP_3:189728328_A_G	76	1	HIP	3:189728328_A_G	chr3:189226694-190228328	FALSE	Known	Known	No	rs12636716	A	G	0.4478	0.0444	0.0058	2.397e-14	1.0454	1.03358	1.05735	80954	938876	intron_variant	??+++++++++----++--+-+----+++??-+--+--+-+-++-++--?+	5.3	47.536	45	0.3698
Signal76.1_THR_3:189728328_A_G	76	1	THR	3:189728328_A_G		TRUE	Known			rs12636716	A	G	0.4443	0.0612	0.0072	1.587e-17	1.06311	1.04821	1.07822	48891	913760	intron_variant	++++++++?++-+-+--+-+++++?-+	0	16.512	24	0.8687
Signal76.1_TJR_3:189726694_A_G	76	1	TJR	3:189726694_A_G		FALSE	Known			rs9853158	A	G	0.4525	0.0397	0.006	3.242e-11	1.0405	1.02833	1.05281	77051	788877	intron_variant	-+++++++++--+?++++-++-+++++	0	14.125	25	0.9595
Signal77.1_ALLOA_4:944210_A_C	77	1	ALLOA	4:944210_A_C	chr4:444210-2265174	FALSE	New	Known	Yes	rs34884217	A	C	0.9001	-0.0328	0.0049	1.438e-11	0.967732	0.958483	0.977071	478956	1369025	splice_acceptor_variant	--+--+-+---+?-?-+-----+----?--++------+--+++-+++-+???????-++--+?+?-+----+?--+?+?+????-+	18.4	82.121	67	0.101
Signal77.1_HIPKNEE_4:1124678_C_T	77	1	HIPKNEE	4:1124678_C_T		FALSE	New			rs7659054	T	C	0.1985	-0.0356	0.0056	2.374e-10	0.965026	0.954492	0.975677	171986	738689	intron_variant	----+?+-----------+--?+-++-+--+---??+-+---++-++?----+--+----+-?-?	18.9	70.303	57	0.1109
Signal77.1_KNEE_4:1129620_A_G	77	1	KNEE	4:1129620_A_G		TRUE	New			rs13118508	A	G	0.6736	-0.0354	0.005	1.041e-12	0.965219	0.955806	0.974725	145081	801227	intron_variant	--+?----------+--?-++---+-----+??----+-----+-+?----++???-	0	46.391	48	0.539
Signal77.2_HIPKNEE_4:1697337_G_A	77	2	HIPKNEE	4:1697337_G_A		FALSE	Known			rs34049648	A	G	0.3589	0.0375	0.004	1.652e-20	1.03821	1.0301	1.04638	212030	1060981	intron_variant	++++-+++++++++-+++++-++---++--+-++??---+++++?++?-+-++----++----??	0	53.771	58	0.6332
Signal77.2_ALLOA_4:1765174_T_C	77	2	ALLOA	4:1765174_T_C		FALSE	Known			rs12509303	T	C	0.8441	0.0449	0.0041	3.944e-28	1.04592	1.03755	1.05436	483653	1436505	intergenic_variant	-++-++++--++++++++++++???++-+-+++++++++-++++---+++++++--++-?-+++-+-++-+-+++++?-??---++-	0	66.029	79	0.851
Signal77.2_HIPKNEE_4:1765174_T_C	77	2	HIPKNEE	4:1765174_T_C		FALSE	Known			rs12509303	T	C	0.8456	0.0584	0.0056	3.154e-25	1.06014	1.04857	1.07184	211371	1045421	intergenic_variant	-+++++++++++++++++++++++--+-++-++++++--+++????--++-++-+-+++---+??	0	44.765	58	0.8987
Signal77.2_KNEE_4:1765174_T_C	77	2	KNEE	4:1765174_T_C		FALSE	Known			rs12509303	T	C	0.8378	0.0614	0.006	9.065e-25	1.06332	1.05089	1.0759	170241	1109188	intergenic_variant	+++++++-+++++++++++++---+++-++++++--++++????+----+++-+??+	0	38.804	50	0.8745
Signal77.2_TKR_4:1765174_T_C	77	2	TKR	4:1765174_T_C		FALSE	Known			rs12509303	T	C	0.8305	0.1049	0.0102	6.634e-25	1.1106	1.08862	1.13303	48137	956279	intergenic_variant	++++++++++-++-+++?+-++	0	13.93	20	0.834
Signal77.2_HIP_4:1704244_T_C	77	2	HIP	4:1704244_T_C		FALSE	Known			rs11732213	T	C	0.7992	0.0636	0.0066	7.282e-22	1.06567	1.05197	1.07954	97310	1055035	intron_variant	+++++++++++-+-+++--++-++++-++++++--++-+++++-+---+?+	0	44.931	49	0.6388
Signal77.2_ALLOA_4:1749160_G_A	77	2	ALLOA	4:1749160_G_A		FALSE	Known			rs11731421	A	G	0.3567	0.0317	0.0029	4.961e-27	1.03221	1.02636	1.03809	489975	1472095	downstream_gene_variant	+++-+-++++++-+-++++-+++++++-+-++++-+++++--+-+---++-+----+-++++++++++++-+-+++-+---++-++-	7.5	92.963	86	0.2851
Signal77.2_KNEE_4:1749160_G_A	77	2	KNEE	4:1749160_G_A		FALSE	Known			rs11731421	A	G	0.3665	0.0519	0.0044	2.412e-32	1.05327	1.04423	1.06239	170522	1125398	downstream_gene_variant	++++++++++-++++++-?--+--+-+++-++----++++++??++?+++++--??-	9.2	55.092	50	0.2881
Signal77.2_TJR_4:1749160_G_A	77	2	TJR	4:1749160_G_A		FALSE	Known			rs11731421	A	G	0.3512	0.0547	0.0062	1.577e-18	1.05622	1.04347	1.06914	77051	788877	downstream_gene_variant	+++++++++++-+?++++++-+-++--	0	23.829	25	0.5293
Signal77.2_TKR_4:1749160_G_A	77	2	TKR	4:1749160_G_A		TRUE	Known			rs11731421	A	G	0.3676	0.0887	0.0075	2.26e-32	1.09275	1.07681	1.10893	48079	958115	downstream_gene_variant	+-++++++++--+-+++-?-++	43.4	35.363	20	0.01825
Signal77.2_THR_4:1748200_A_G	77	2	THR	4:1748200_A_G		FALSE	Known			rs4507432	A	G	0.224	-0.0774	0.0085	1.21e-19	0.92552	0.910228	0.941068	49898	981172	downstream_gene_variant	-------+-+----------++++---	0	10.006	26	0.998
Signal77.2_TJR_4:1753424_A_G	77	2	TJR	4:1753424_A_G		FALSE	Known			rs11724531	A	G	0.2064	-0.0742	0.0075	2.499e-23	0.928486	0.914937	0.942235	77051	788877	intergenic_variant	---------+++-?-+---------+-	0	20.478	25	0.7213
Signal78.1_HIP_4:8329756_A_G	78	1	HIP	4:8329756_A_G	chr4:7829756-8829756	TRUE	New	New	No	rs13144515	A	G	0.2766	0.0427	0.0073	4.865e-09	1.04362	1.0288	1.05866	62314	824376	downstream_gene_variant	??+?++??+++???-???????????+?+++??????????????-?-??-	0	9.583	13	0.7276
Signal79.1_ALLOA_4:13043594_G_T	79	1	ALLOA	4:13043594_G_T	chr4:12396104-13708803	FALSE	Known	Known	Yes	rs3910146	T	G	0.3735	-0.0365	0.0034	2.255e-27	0.964158	0.957754	0.970605	329028	1271337	intergenic_variant	-???-????---?-?-???--++-----+-+--??---+?-????????+++-?????--+--+??-+------++--+-+-+?++-	24.5	72.887	55	0.05355
Signal79.1_HIPKNEE_4:13043594_G_T	79	1	HIPKNEE	4:13043594_G_T		FALSE	Known			rs3910146	T	G	0.3739	-0.0421	0.0045	1.828e-20	0.958774	0.950355	0.967268	164006	959953	intergenic_variant	-??-?-----++-??---+????????????-++??????--+?--+---++-----++?++-??	40.6	62.294	37	0.005748
Signal79.1_HIP_4:13043594_G_T	79	1	HIP	4:13043594_G_T		TRUE	Known			rs3910146	T	G	0.3744	-0.0676	0.006	4.027e-29	0.934634	0.923708	0.94569	80599	962986	intergenic_variant	?-----?---++?????????????-?-+?--+++------?-??+?+---	29.2	40.981	29	0.06913
Signal79.1_HAND_4:13008725_A_T	79	1	HAND	4:13008725_A_T		FALSE	Known			rs62293657	A	T	0.6287	0.05	0.0087	1.016e-08	1.05127	1.0335	1.06935	40003	848500	intergenic_variant	++++++++++--+++?+-+++-+-++--++++++++-++-+?+	23	51.923	40	0.09807
Signal79.1_KNEE_4:13050333_C_T	79	1	KNEE	4:13050333_C_T		FALSE	Known			rs1515405	T	C	0.3709	-0.0289	0.0043	1.792e-11	0.971514	0.96336	0.979736	170538	1135378	upstream_gene_variant	++--+---------+--??-----+-+-+++?-+--+---+----?--+++-+-?+-	25.2	68.194	51	0.05412
Signal79.1_SPINE_4:12896104_C_T	79	1	SPINE	4:12896104_C_T		FALSE	Known			rs1513953	T	C	0.2483	-0.0408	0.0069	3.939e-09	0.960021	0.947125	0.973092	75179	847446	intergenic_variant	---+---------+-+?-+---+--+-?-+-----++++--?-	9.1	42.891	39	0.3079
Signal79.1_THR_4:13006572_T_C	79	1	THR	4:13006572_T_C		FALSE	Known			rs28685250	T	C	0.6215	0.0802	0.0073	2.867e-28	1.0835	1.06811	1.09912	49898	981172	intergenic_variant	+++++++++-++-++++++++--++++	33.8	39.255	26	0.04609
Signal79.1_TJR_4:13006572_T_C	79	1	TJR	4:13006572_T_C		FALSE	Known			rs28685250	T	C	0.6185	0.0612	0.0061	1.677e-23	1.06311	1.05048	1.0759	77168	789225	intergenic_variant	+++++++++--+++--+++++++---+	34.6	39.727	26	0.04149
Signal79.1_TKR_4:13039440_A_G	79	1	TKR	4:13039440_A_G		FALSE	Known			rs1913707	A	G	0.5983	0.0551	0.009	9.646e-10	1.05665	1.03817	1.07545	33560	620191	intergenic_variant	?+++++++++??++---+++--	0	16.794	18	0.5373
Signal79.2_TKR_4:13208803_T_G	79	2	TKR	4:13208803_T_G		TRUE	New			rs28446722	T	G	0.6795	-0.0475	0.0078	9.574e-10	0.95361	0.939143	0.968301	47880	948358	intergenic_variant	-----------?-+---?---+	0	14.476	19	0.7553
Signal80.1_THR_4:19590678_T_A	80	1	THR	4:19590678_T_A	chr4:19090678-20090678	TRUE	New	New	No	rs13136828	A	T	0.3728	0.0436	0.0072	1.555e-09	1.04456	1.02993	1.05941	49850	973251	intron_variant	++++++++++-+-+-+++++++-?++-	0	11.962	25	0.9869
Signal81.1_ALLOA_4:25408838_G_A	81	1	ALLOA	4:25408838_G_A	chr4:24908838-26580618	TRUE	Known	Known	Yes	rs34811474	A	G	0.2225	-0.0224	0.0035	2.076e-10	0.977849	0.971164	0.98458	466861	1297538	missense_variant	-+-+-+-----+?-??+-++-+++----?--++-?------+++-+-+-+???????-++---+-?-+--+-+----?+?+?+-+-?	0	45.761	69	0.9861
Signal81.1_HIPKNEE_4:25408838_G_A	81	1	HIPKNEE	4:25408838_G_A		FALSE	Known			rs34811474	A	G	0.2243	-0.0291	0.0049	3.356e-09	0.971319	0.962036	0.980693	199856	906320	missense_variant	-+--+-+---?---?---++-+++----+--+?????????+--??----+---+-+----+??+	0	27.917	49	0.9934
Signal81.1_HIP_4:25408838_G_A	81	1	HIP	4:25408838_G_A		FALSE	Known			rs34811474	A	G	0.2258	-0.0404	0.0065	6.414e-10	0.960405	0.948247	0.972719	94881	1009515	missense_variant	---+---------+++++-+--+--+?-+-?-?-----+-+?-?-???--+	0	33.049	42	0.8369
Signal81.2_TKR_4:26080618_A_G	81	2	TKR	4:26080618_A_G		TRUE	New			rs2137235	A	G	0.8394	0.0633	0.01	2.357e-10	1.06535	1.04467	1.08643	48137	956279	intergenic_variant	++++++++++++-++++?+-+-	0	19.175	20	0.5105
Signal82.1_KNEE_4:56234317_G_C	82	1	KNEE	4:56234317_G_C	chr4:55734317-56734317	TRUE	New	New	No	rs28609134	C	G	0.3044	-0.0275	0.0046	1.964e-09	0.972875	0.964143	0.981686	170082	1125568	intron_variant	+-----+----------+?---------+-+-?----++--?-+-+-+++-+++??+	0	34.224	51	0.9657
Signal83.1_THR_4:57824451_G_A	83	1	THR	4:57824451_G_A	chr4:57324451-58324451	TRUE	New	New	No	rs56155140	A	G	0.2026	-0.0612	0.0088	3.954e-12	0.940635	0.92455	0.957	49733	963748	downstream_gene_variant	----------++-+-+----+???+-+	0	19.416	23	0.6769
Signal84.1_ALLOA_4:82174165_A_G	84	1	ALLOA	4:82174165_A_G	chr4:81650006-82674165	FALSE	New	New	No	rs1443536	A	G	0.6667	-0.0221	0.003	1.19e-13	0.978142	0.972408	0.983911	485519	1460535	intergenic_variant	--++-?-+---+?-+----+---+++-?---+--+---++++--++-++-++--+--------+-+--+-+---++---+-+--?--	2.4	84.037	82	0.4169
Signal84.1_HIPKNEE_4:82154710_T_C	84	1	HIPKNEE	4:82154710_T_C		FALSE	New			rs1712374	T	C	0.6741	-0.0253	0.0041	9.1e-10	0.975017	0.967214	0.982884	210927	1062481	intergenic_variant	--+-?-+-+-----+---+--++--+----+-+-??-+--+-+---??+---+-+--+++--?-+	0	57.427	58	0.4966
Signal84.1_HIP_4:82150006_T_G	84	1	HIP	4:82150006_T_G		TRUE	New			rs788867	T	G	0.6688	-0.0442	0.0056	2.238e-15	0.956763	0.946319	0.967322	97091	1037605	intergenic_variant	+----------+--+-+-++----++?+----+--++-+-----+??++?+	0	36.629	46	0.8369
Signal84.1_THR_4:82151104_G_A	84	1	THR	4:82151104_G_A		FALSE	New			rs9992682	A	G	0.3249	0.0527	0.0075	1.684e-12	1.05411	1.03873	1.06972	49770	970719	intergenic_variant	+++++++-++++-+--+-++++???-+	6	24.469	23	0.3782
Signal85.1_HIPKNEE_4:89753225_A_G	85	1	HIPKNEE	4:89753225_A_G	chr4:89253225-90253225	FALSE	New	New	No	rs4425336	A	G	0.7589	-0.0288	0.0046	3.219e-10	0.971611	0.96289	0.98041	212730	1070101	intron_variant	----+--++--------0+++----++++---+-+?--++-+-----?-++--+------++-??	8.6	65.643	60	0.2876
Signal85.1_KNEE_4:89753225_A_G	85	1	KNEE	4:89753225_A_G		TRUE	New			rs4425336	A	G	0.7432	-0.0383	0.0049	3.782e-15	0.962424	0.953225	0.971712	171259	1133858	intron_variant	-------------++-+-++--+++-+--+-+?--++--+------?+---++-??+	7.3	56.116	52	0.3233
Signal85.1_TKR_4:89753225_A_G	85	1	TKR	4:89753225_A_G		FALSE	New			rs4425336	A	G	0.7489	-0.0511	0.0084	1.169e-09	0.950184	0.934668	0.965957	47822	950194	intron_variant	-+---------?-+----?---	13.9	22.079	19	0.2803
Signal86.1_KNEE_4:96203594_A_C	86	1	KNEE	4:96203594_A_C	chr4:95703594-96703594	TRUE	New	New	No	rs28521922	A	C	0.4161	-0.0256	0.0045	1.152e-08	0.974725	0.966166	0.98336	155890	1082798	intron_variant	-?----++----------?---++--++---+--+---++????++-+------??-	0	23.726	48	0.9987
Signal87.1_ALLOA_4:103188709_C_T	87	1	ALLOA	4:103188709_C_T	chr4:102688709-103698082	TRUE	Known	Known	No	rs13107325	T	C	0.0681	0.0755	0.0061	6.345e-35	1.07842	1.06561	1.09139	476134	1323165	missense_variant	++-++?++++++?+??-++++++-+++-+++-+++++++++-+-++-+++???????--++++++-++--+--?+-+?+??-?++?+	2	70.427	69	0.4296
Signal87.1_HIPKNEE_4:103188709_C_T	87	1	HIPKNEE	4:103188709_C_T		FALSE	Known			rs13107325	T	C	0.0672	0.0721	0.0084	1.235e-17	1.07476	1.05721	1.0926	205493	924968	missense_variant	-+++?++++++++++++++?+-++++--++++??????????+-+++-+++---+--+-+?????	0	41.681	47	0.6919
Signal87.1_HIP_4:103188709_C_T	87	1	HIP	4:103188709_C_T		FALSE	Known			rs13107325	T	C	0.0644	0.0927	0.0118	3.838e-15	1.09713	1.07205	1.1228	96138	1035455	missense_variant	+++++++++++-++??++++--++++?++--++-++--+--++?+???+-+	0	40.083	43	0.5986
Signal87.1_KNEE_4:103188709_C_T	87	1	KNEE	4:103188709_C_T		FALSE	Known			rs13107325	T	C	0.0653	0.0669	0.0096	3.395e-12	1.06919	1.04926	1.0895	164592	991114	missense_variant	++++-+++++++++-++-?+-++---+++?????????+?+-++++-+-+-?-???-	9.1	45.095	41	0.3046
Signal87.1_THR_4:103188709_C_T	87	1	THR	4:103188709_C_T		FALSE	Known			rs13107325	T	C	0.0626	0.0993	0.0159	4.537e-10	1.1044	1.07051	1.13936	49733	963748	missense_variant	++++++++-+-+--+--+--+???+--	24.3	30.387	23	0.1386
Signal87.1_TJR_4:103198082_A_G	87	1	TJR	4:103198082_A_G		FALSE	Known			rs13135092	A	G	0.9264	-0.0828	0.012	6.242e-12	0.920535	0.899137	0.942442	77149	787041	intron_variant	------------+-+++-++-++-+?-	7.9	27.152	25	0.3483
Signal88.1_TKR_4:106081636_T_C	88	1	TKR	4:106081636_T_C	chr4:105581636-106581636	TRUE	New	New	No	rs9884482	T	C	0.6124	0.0522	0.0091	9.97e-09	1.05359	1.03496	1.07255	33454	617659	intron_variant	?+++-+++++??-+--+??-+-	21.3	20.335	16	0.2055
Signal89.1_ALLOA_4:121622149_G_A	89	1	ALLOA	4:121622149_G_A	chr4:121122149-122143239	TRUE	Known	Known	No	rs11726937	A	G	0.2295	-0.0262	0.0034	6.747e-15	0.97414	0.96767	0.980653	488063	1453655	intron_variant	-----?-+-+-+------+---++-------+--+---+-++++----++--+-+--+--?-+-++-----+--+-++---??+??-	0	58.584	80	0.9656
Signal89.1_HIPKNEE_4:121643239_A_C	89	1	HIPKNEE	4:121643239_A_C		FALSE	Known			rs35021943	A	C	0.7668	0.0286	0.0046	4.812e-10	1.02901	1.01978	1.03833	212267	1079911	intron_variant	++++?++++++-++++++-++--+---++--++++-+-+--+++++??+-+++-+-+-+-+++--	0	52.544	61	0.7712
Signal89.1_KNEE_4:121643239_A_C	89	1	KNEE	4:121643239_A_C		FALSE	Known			rs35021943	A	C	0.7738	0.0341	0.0051	1.397e-11	1.03469	1.0244	1.04508	170571	1129258	intron_variant	+++++++-++++++-++-?-+++++---++++-+-+---++++?+??++-++-+--+	0	48.166	52	0.6254
Signal90.1_HIP_4:124784879_C_T	90	1	HIP	4:124784879_C_T	chr4:124284879-125284879	TRUE	New	New	No	rs76457470	T	C	0.0439	0.0759	0.0128	3.108e-09	1.07885	1.05213	1.10626	96773	1025615	non_coding_transcript_exon_variant	++++++++++++-++-++-+-+++++?+-?-++--++++--+-?+???-??	0	36.394	42	0.7148
Signal91.1_HIP_4:145621328_G_A	91	1	HIP	4:145621328_G_A	chr4:145121328-146121328	FALSE	Known	Known	No	rs75686861	A	G	0.0949	0.0598	0.009	3.643e-11	1.06162	1.04306	1.08052	97241	1050965	intron_variant	-+++++++++++++++--+-+-+-++++--++++-+++++++-?-?+?+-+	2.4	48.134	47	0.4267
Signal91.1_THR_4:145621328_G_A	91	1	THR	4:145621328_G_A		TRUE	Known			rs75686861	A	G	0.0926	0.0975	0.0121	7.09e-16	1.10241	1.07657	1.12887	49696	963400	intron_variant	+++++++++++++-++++++-????--	6.7	23.569	22	0.3702
Signal91.1_TJR_4:145621328_G_A	91	1	TJR	4:145621328_G_A		FALSE	Known			rs75686861	A	G	0.0932	0.0634	0.0103	7.101e-10	1.06545	1.04416	1.08718	77032	786693	intron_variant	++-+++++-++++?++-++++++--?-	10.3	26.757	24	0.3159
Signal92.1_ALLOA_5:668842_C_T	92	1	ALLOA	5:668842_C_T	chr5:68144-1475980	FALSE	New	New	No	rs11749927	T	C	0.1757	-0.0243	0.0037	7.537e-11	0.975993	0.968941	0.983096	487033	1453435	intron_variant	-+-++?-+---++-?---++--++++------+-+------+-++-+-----+--++++-+--+-----+-----+-?+?+-?-?-?	8.4	86.229	79	0.2706
Signal92.1_HIPKNEE_5:568144_T_C	92	1	HIPKNEE	5:568144_T_C		TRUE	New			rs56294732	T	C	0.7967	0.0325	0.0048	2.003e-11	1.03303	1.02336	1.0428	211721	1070821	intergenic_variant	++++?+--+++++++++++---++-++-+++-+++?+++++------?+++++-+-++-+---?+	0	51.333	60	0.7797
Signal92.1_KNEE_5:975980_A_G	92	1	KNEE	5:975980_A_G		FALSE	New			rs55658362	A	G	0.9532	0.0701	0.0107	4.815e-11	1.07262	1.05036	1.09535	151999	939200	upstream_gene_variant	-+?++++++++++++---++--++---+-??--?????+++??+-?+-++-?+???+	0	40.673	41	0.485
Signal93.1_KNEE_5:38474507_T_C	93	1	KNEE	5:38474507_T_C	chr5:37974507-39010481	FALSE	New	New	No	rs2731982	T	C	0.5769	0.0254	0.0043	3.902e-09	1.02573	1.01712	1.03441	168677	1101348	downstream_gene_variant	++++++--+++-++---+?-++++---++++?-----+++????--?++-+++-??+	0	42.933	47	0.6416
Signal93.1_TKR_5:38510481_AC_A	93	1	TKR	5:38510481_AC_A		TRUE	New			5:38510481_AC_A	A	AC	0.3826	-0.0486	0.0081	2.161e-09	0.952562	0.937559	0.967805	40370	866856	-	-?-??--?-?-+?????-?-??	24.3	10.566	8	0.2275
Signal94.1_HIPKNEE_5:42611848_T_G	94	1	HIPKNEE	5:42611848_T_G	chr5:42092270-43111848	FALSE	New	New	No	rs13182117	T	G	0.8419	0.0313	0.0055	1.018e-08	1.03179	1.02073	1.04298	207917	953797	intron_variant	++-+-+++-++++++-++-+--+-+++----+??-+?????-+-++??++-+--++++---+??-	0	47.178	53	0.6992
Signal94.1_HIP_5:42592270_A_G	94	1	HIP	5:42592270_A_G		TRUE	New			rs35164552	A	G	0.8208	0.041	0.007	5.502e-09	1.04185	1.02766	1.05624	97263	1052765	intron_variant	-++++++-++++-+-++++-+---+++-+-++--++--+++++?-?+++++	7.9	52.144	48	0.316
Signal95.1_ALLOA_5:52270230_C_T	95	1	ALLOA	5:52270230_C_T	chr5:51762083-52809675	TRUE	New	New	No	rs11742813	T	C	0.2076	0.0245	0.0034	1.274e-12	1.0248	1.018	1.03165	482908	1433985	intron_variant	+++++--+++-+?+---+-+-++--++?+++++-++++++-----++-+-++-????++-?++--++--+-++++-+?+--+?-??-	5.5	79.399	75	0.3422
Signal95.1_HIPKNEE_5:52270230_C_T	95	1	HIPKNEE	5:52270230_C_T		FALSE	New			rs11742813	T	C	0.2077	0.0301	0.0048	3.111e-10	1.03056	1.02091	1.0403	209458	1051481	intron_variant	+++++++++++++-++++-+++--++-+-+-+++?-????+++--++?++-+-+-+++-+++--+	5.9	61.665	58	0.3464
Signal95.1_KNEE_5:52270230_C_T	95	1	KNEE	5:52270230_C_T		FALSE	New			rs11742813	T	C	0.2109	0.0296	0.0051	8.457e-09	1.03004	1.0198	1.04039	168021	1115238	intron_variant	-+++++++++++++-++-+-----+---+++?-????+-++-++++?-++-++--++	7.6	54.141	50	0.3194
Signal95.1_HIP_5:52262083_G_A	95	1	HIP	5:52262083_G_A		FALSE	New			rs13165509	A	G	0.2112	0.0412	0.0064	1.363e-10	1.04206	1.02907	1.05521	97189	1047715	intron_variant	++++++-+++-++----+++---+++?++--+-+++-+-++++++---+?-	5.6	50.832	48	0.3627
Signal95.1_THR_5:52309675_A_G	95	1	THR	5:52309675_A_G		FALSE	New			rs1592795	A	G	0.7703	-0.0545	0.0083	4.098e-11	0.946959	0.931678	0.962489	49861	980824	intron_variant	--------+-+----+-+---+-+?--	0	22.951	25	0.5804
Signal95.1_TJR_5:52280179_C_T	95	1	TJR	5:52280179_C_T		FALSE	New			rs72758640	T	C	0.2076	0.0494	0.0076	8.543e-11	1.05064	1.03511	1.06641	68445	688822	intron_variant	+++?++++++?--?++++-+-+++--+	16.3	27.49	23	0.2357
Signal96.1_ALLOA_5:64078129_G_A	96	1	ALLOA	5:64078129_G_A	chr5:63578129-64599769	FALSE	New	New	No	rs1964521	A	G	0.3717	-0.0206	0.0029	2.216e-12	0.979611	0.974059	0.985195	480420	1463378	intron_variant	+--+-?---+--+-----+--+++---+---+--?------?--+---+-+-+++++---?-------+-++---+---+--+--+-	22.8	106.268	82	0.03706
Signal96.1_HIPKNEE_5:64078129_G_A	96	1	HIPKNEE	5:64078129_G_A		TRUE	New			rs1964521	A	G	0.3745	-0.0287	0.0041	1.901e-12	0.971708	0.963931	0.979548	205366	1036754	intron_variant	+---?------+--?-----+?--++------+-+-++++--????-+----+-++--+--++??	17.6	66.723	55	0.1336
Signal96.1_TJR_5:64078129_G_A	96	1	TJR	5:64078129_G_A		FALSE	New			rs1964521	A	G	0.3748	-0.0423	0.0062	6.811e-12	0.958582	0.947004	0.970302	77168	789225	intron_variant	--------+----+---++-++--+--	15.3	30.688	26	0.2401
Signal96.1_HIP_5:64099769_A_G	96	1	HIP	5:64099769_A_G		FALSE	New			rs725127	A	G	0.6563	0.0344	0.0055	4.424e-10	1.035	1.0239	1.04622	96545	1045105	intron_variant	+++++++++++---+?++-+++++++-+--+++++--+-+++-++??++-+	16.7	56.454	47	0.1625
Signal97.1_THR_5:65153376_A_G	97	1	THR	5:65153376_A_G	chr5:64653376-65653376	TRUE	New	New	No	rs12518657	A	G	0.9147	-0.0714	0.0125	1.231e-08	0.931089	0.908555	0.954182	49855	978988	intron_variant	-------+--+-++--------?-++-	8.5	27.336	25	0.3393
Signal98.1_HIP_5:67830357_C_T	98	1	HIP	5:67830357_C_T	chr5:67325595-68330357	TRUE	Known	Known	No	rs17257909	T	C	0.3576	-0.0634	0.0055	2.065e-30	0.938568	0.928505	0.94874	96188	1030185	upstream_gene_variant	----------+--++?---+--+----+-??-+-+----------+-?-?+	31.6	65.75	45	0.02341
Signal98.1_THR_5:67825595_C_T	98	1	THR	5:67825595_C_T		FALSE	Known			rs11750646	T	C	0.3607	-0.078	0.0074	2.975e-26	0.924964	0.911646	0.938478	49861	980824	non_coding_transcript_exon_variant	-------+-++--++-------+-?+-	34.4	38.092	25	0.04532
Signal99.1_TKR_5:88327782_T_G	99	1	TKR	5:88327782_T_G	chr5:87827782-88827782	TRUE	New	New	No	rs6894139	T	G	0.5509	0.0513	0.0073	1.948e-12	1.05264	1.03768	1.06781	47880	948358	non_coding_transcript_exon_variant	+++++++++-+?++++-?+++-	0	9.855	19	0.9564
Signal100.1_ALLOA_5:95697940_A_T	100	1	ALLOA	5:95697940_A_T	chr5:95197940-96223093	FALSE	New	New	No	rs169241	A	T	0.6538	0.0214	0.0034	2.603e-10	1.02163	1.01485	1.02846	362864	1236680	intron_variant	????+???????++?--++???+-+?+?????+???+++???????????--?++++++++-?????????????????++??????	0	18.126	27	0.8996
Signal100.1_HIPKNEE_5:95723093_C_T	100	1	HIPKNEE	5:95723093_C_T		FALSE	New			rs2936427	T	C	0.3589	-0.0252	0.004	3.873e-10	0.975115	0.9675	0.98279	210341	1061291	intron_variant	----?-+---++--+---+-+?-+-++-+--++++?-------?--+?+----+-+--+--+?+-	10.4	64.739	58	0.2532
Signal100.1_KNEE_5:95723093_C_T	100	1	KNEE	5:95723093_C_T		FALSE	New			rs2936427	T	C	0.3466	-0.0267	0.0044	1.434e-09	0.973653	0.965293	0.982086	169423	1125058	intron_variant	------++--++--+-+??-+++--+---+++?-----+--?---+?---+--?+--	15.4	59.109	50	0.1771
Signal100.1_TJR_5:95723093_C_T	100	1	TJR	5:95723093_C_T		TRUE	New			rs2936427	T	C	0.3607	-0.0417	0.0062	1.969e-11	0.959157	0.947573	0.970884	76734	778772	intron_variant	+----------?+?-----+-+--+?+	0	22.877	23	0.468
Signal101.1_TJR_5:102317042_C_T	101	1	TJR	5:102317042_C_T	chr5:101817042-102837740	FALSE	New	New	No	rs6596529	T	C	0.331	0.0381	0.0063	1.128e-09	1.03884	1.02609	1.05174	76870	781304	intron_variant	++++++++--+?-++++--+++++---	8.5	27.335	25	0.3394
Signal101.1_TKR_5:102337740_A_G	101	1	TKR	5:102337740_A_G		TRUE	New			rs1552916	A	G	0.6714	-0.0571	0.0091	3.889e-10	0.9445	0.927803	0.961497	32781	605228	intron_variant	--?----+?+-?--+-++-++-	9.6	19.914	18	0.3377
Signal102.1_ALLOA_5:115346245_T_G	102	1	ALLOA	5:115346245_T_G	chr5:114823234-115846245	FALSE	Known	Known	No	rs17138646	T	G	0.8756	-0.0284	0.0048	2.252e-09	0.971999	0.962898	0.981187	405054	1323385	missense_variant	---+--+++++-+--????+---++--+-----------+-?-+----++--+----?--??++-+--+---+-++-?-+++-++--	0	63.969	77	0.8557
Signal102.1_FINGER_5:115342559_A_T	102	1	FINGER	5:115342559_A_T		TRUE	Known			rs1366202	A	T	0.1804	0.1324	0.0196	1.371e-11	1.14156	1.09854	1.18627	16292	707187	intron_variant	+++++-+++++?++++++++++++?++	8.8	26.314	24	0.3374
Signal102.1_HAND_5:115342559_A_T	102	1	HAND	5:115342559_A_T		FALSE	Known			rs1366202	A	T	0.1762	0.0752	0.0123	1.018e-09	1.0781	1.05242	1.10441	34937	821141	intron_variant	?+++++++++++-+++++++--+-++-++-+++-+++++-??+	0	27.849	39	0.9083
Signal102.1_KNEE_5:115323234_G_A	102	1	KNEE	5:115323234_G_A		FALSE	Known			rs17138562	A	G	0.1203	0.0411	0.0068	1.532e-09	1.04196	1.02816	1.05594	170328	1132928	intron_variant	++++-+-+++++++--+??+-+-++---++-+?++++--+++-++?-++-+-+?+?+	0	39.847	50	0.8475
Signal103.1_ALLOA_5:127865070_G_A	103	1	ALLOA	5:127865070_G_A	chr5:127061432-128515370	FALSE	Known	Known	No	rs62390669	A	G	0.1578	0.0224	0.0038	4.521e-09	1.02265	1.01506	1.0303	487014	1463225	intron_variant	+--+-+---+++++-++++++++--++?++++++++++---?+---++---++++-++++?++++-+++++-+-+-+?+--+??+?+	0	77.296	79	0.5332
Signal103.1_HIPKNEE_5:127638464_A_C	103	1	HIPKNEE	5:127638464_A_C		TRUE	Known			rs26023	A	C	0.4027	0.0286	0.0043	4.532e-11	1.02901	1.02038	1.03772	173471	955938	intron_variant	+-??+++++++-+++++++++?++-+--++---+?-????+++++-??-------++++-+++??	10.3	57.941	52	0.2655
Signal103.1_HIP_5:128011688_T_C	103	1	HIP	5:128011688_T_C		FALSE	Known			rs4836390	T	C	0.8488	-0.0469	0.0073	1.642e-10	0.954183	0.940628	0.967933	97288	1052845	intron_variant	----------------+++++++---+---+---++--------+?-+-?+	0	34.133	48	0.9346
Signal103.1_KNEE_5:127561432_A_G	103	1	KNEE	5:127561432_A_G		FALSE	Known			rs36713	A	G	0.1948	0.0358	0.0057	3.947e-10	1.03645	1.02493	1.04809	152817	991633	intergenic_variant	-?+++++-+++++++++?++-++++++-+??+-?????+-+-+-+?++--++--???	10.1	47.819	43	0.2834
Signal103.1_THR_5:128015370_C_T	103	1	THR	5:128015370_C_T		FALSE	Known			rs17677724	T	C	0.1528	0.0575	0.0097	3.094e-09	1.05919	1.03924	1.07951	49861	980824	intron_variant	+++++++---++--+++++++-+-?-+	0	19.201	25	0.7874
Signal103.1_TJR_5:127852612_G_C	103	1	TJR	5:127852612_G_C		FALSE	Known			rs17677555	C	G	0.2489	0.0448	0.0068	5.8e-11	1.04582	1.03197	1.05985	77051	788877	intron_variant	++++++++--+-+?+++-++++++-+-	8.7	27.38	25	0.3372
Signal104.1_ALLOA_5:141809938_G_A	104	1	ALLOA	5:141809938_G_A	chr5:141295133-142309938	FALSE	Known	Known	No	rs10038860	A	G	0.2702	0.0208	0.0033	2.913e-10	1.02102	1.01444	1.02764	430841	1405925	intron_variant	+-+-+-+++-++-+-+-?+-+-++-++?++++++++++++-?++++++-+++++++---+++--+---+++---+-+++-++-?+--	21.7	104.704	82	0.04624
Signal104.1_HAND_5:141805088_G_T	104	1	HAND	5:141805088_G_T		FALSE	Known			rs10062749	T	G	0.2701	0.0591	0.0094	3.39e-10	1.06088	1.04151	1.08061	39131	849115	intron_variant	+++?+++++++--+?++--++-++-+++-++-+++++---++-	8.9	43.9	40	0.3097
Signal104.1_KNEE_5:141795133_T_C	104	1	KNEE	5:141795133_T_C		TRUE	Known			rs11749736	T	C	0.7523	-0.036	0.0048	9.262e-14	0.96464	0.955608	0.973758	171803	1144088	intron_variant	----------------+?+-++--+-++----+----+-+-++--?++--+--+---	0	47.199	54	0.7321
Signal104.1_TKR_5:141804669_C_T	104	1	TKR	5:141804669_C_T		FALSE	Known			rs10076308	T	C	0.2586	0.0546	0.0082	2.403e-11	1.05612	1.03928	1.07323	48161	958463	intron_variant	+++++++-++++-+++---+++	8.3	22.892	21	0.3498
Signal105.1_ALLOA_5:143216335_G_A	105	1	ALLOA	5:143216335_G_A	chr5:142716335-143716335	TRUE	New	New	No	rs62376098	A	G	0.1632	0.0233	0.004	5.648e-09	1.02357	1.01558	1.03163	431938	1400985	intergenic_variant	+--++-++-++-++?++?+++---+-+-+++--+++++-++-+--+---++--++++-+++-++--+++++-++-++?+-+++-+++	15.4	98.081	83	0.1236
Signal106.1_ALLOA_5:149971761_G_A	106	1	ALLOA	5:149971761_G_A	chr5:149451873-150476487	FALSE	New	New	No	rs10463301	A	G	0.3969	-0.0183	0.0031	5.161e-09	0.981866	0.975919	0.98785	403143	1177095	regulatory_region_variant	----??-+++-++-+---++------?---+--+-----++?++----++---????+---+-----+-+---+----+-+-+-?-+	0	52.503	77	0.9853
Signal106.1_HIPKNEE_5:149951873_G_A	106	1	HIPKNEE	5:149951873_G_A		FALSE	New			rs11740077	A	G	0.3291	-0.025	0.0041	1.189e-09	0.97531	0.967504	0.983179	211517	1063631	intergenic_variant	+---?--+----------+++?+---+-+-----+-++---+---??-+-++++---+++--+??	6.1	61.76	58	0.3433
Signal106.1_TJR_5:149976487_G_T	106	1	TJR	5:149976487_G_T		TRUE	New			rs11740208	T	G	0.3662	-0.0383	0.0063	1.043e-09	0.962424	0.950613	0.974382	75311	722161	upstream_gene_variant	?--+-----+-+++--+--+-----+-	0	22.38	25	0.6137
Signal107.1_HIPKNEE_5:170861437_C_T	107	1	HIPKNEE	5:170861437_C_T	chr5:170361437-171364021	FALSE	Known	Known	No	rs11738946	T	C	0.1619	-0.0313	0.0053	4.733e-09	0.969185	0.959169	0.979305	209339	977666	intron_variant	-+------+----------+-++++---+---+?--?????-+-+-+-----+++--+-+--???	10.3	61.305	55	0.2602
Signal107.1_TJR_5:170861437_C_T	107	1	TJR	5:170861437_C_T		TRUE	Known			rs11738946	T	C	0.1651	-0.0587	0.0081	4.858e-13	0.94299	0.928137	0.95808	77032	786693	intron_variant	+------------?----+++--+-?-	23.5	31.353	24	0.1439
Signal107.1_HIP_5:170864021_G_T	107	1	HIP	5:170864021_G_T		FALSE	Known			rs4073717	T	G	0.2028	-0.0433	0.0066	4.428e-11	0.957624	0.945316	0.970092	97113	1040625	intron_variant	-+----------+-++-+-+----+-----?-----++------+----?-	0	46.626	48	0.5292
Signal107.1_TKR_5:170864021_G_T	107	1	TKR	5:170864021_G_T		FALSE	Known			rs4073717	T	G	0.2002	-0.0606	0.0092	4.202e-11	0.9412	0.92438	0.958325	47822	950194	intron_variant	--------+-+?-+++--?+++	26.3	25.77	19	0.1367
Signal107.1_THR_5:170863653_A_T	107	1	THR	5:170863653_A_T		FALSE	Known			rs4074237	A	T	0.5037	0.0449	0.007	1.787e-10	1.04592	1.03167	1.06037	49898	981172	intron_variant	++++++++-+++-++++-++-++++--	16.7	31.211	26	0.2205
Signal108.1_HIP_5:172934433_G_T	108	1	HIP	5:172934433_G_T	chr5:172434433-173449828	TRUE	New	New	No	rs6556077	T	G	0.6109	-0.0409	0.0056	4.128e-13	0.959925	0.949447	0.970519	88748	1012225	intergenic_variant	?------------+++++---+-+------?-++---++-+-+--?-++?-	0	41.884	46	0.6452
Signal108.1_THR_5:172949828_T_C	108	1	THR	5:172949828_T_C		FALSE	New			rs1363608	T	C	0.399	0.0444	0.0071	4.785e-10	1.0454	1.03095	1.06005	49733	963748	intergenic_variant	++++++++++-+-+++--+--???-++	0	18.92	23	0.7059
Signal109.1_TKR_5:176689166_C_A	109	1	TKR	5:176689166_C_A	chr5:176189166-177189166	TRUE	New	New	No	rs7719125	A	C	0.5251	-0.053	0.0089	2.919e-09	0.94838	0.93198	0.965068	33454	617659	intron_variant	?----+----??---+-??-+-	7.8	17.35	16	0.3633
Signal110.1_ALLOA_5:179402275_T_G	110	1	ALLOA	5:179402275_T_G	chr5:178749433-179902275	FALSE	Known	Known	No	rs27013	T	G	0.5838	0.0172	0.003	1.258e-08	1.01735	1.01138	1.02335	420912	1358505	intron_variant	-++++?+--+++?+?++?--+-???++?--+-++--+++----+++++++++--++-+-??++++-+-+++---+-+-+??+++-+-	3.8	76.956	74	0.3842
Signal110.1_HIPKNEE_5:179402275_T_G	110	1	HIPKNEE	5:179402275_T_G		FALSE	Known			rs27013	T	G	0.5946	0.0227	0.004	1.148e-08	1.02296	1.01497	1.03101	208928	1029961	intron_variant	++++?+++++--++--+++++--++++++--+++??-++-+-?????+-++++++--+--+++??	16.7	64.834	54	0.1484
Signal110.1_HIP_5:179249433_T_C	110	1	HIP	5:179249433_T_C		TRUE	Known			rs475716	T	C	0.481	0.033	0.0053	4.847e-10	1.03355	1.02287	1.04434	96744	1022435	intron_variant	+++++++++++++--++++++++-++++???++-----+-+-+++++?+-+	0	43.805	46	0.5646
Signal111.1_KNEE_6:1912462_C_T	111	1	KNEE	6:1912462_C_T	chr6:1335403-2412462	TRUE	New	New	No	rs7762291	T	C	0.3578	-0.0313	0.0044	1.218e-12	0.969185	0.960863	0.977579	171103	1126888	intron_variant	+-+------------+--+--+------+--??--++-----------+--++-??+	0	47.464	52	0.6527
Signal111.1_TKR_6:1835403_C_A	111	1	TKR	6:1835403_C_A		FALSE	New			rs4959613	A	C	0.5857	0.0431	0.0076	1.218e-08	1.04404	1.02861	1.05971	48161	958463	intron_variant	+++++++-++++-+-+++++++	27.9	29.143	21	0.1106
Signal112.1_ALLOA_6:6894948_A_G	112	1	ALLOA	6:6894948_A_G	chr6:6384733-8301611	FALSE	New	New	No	rs6928965	A	G	0.1271	-0.0377	0.0047	8.259e-16	0.963002	0.954172	0.971914	441295	1335268	intergenic_variant	++?+-+++--+++-++------???----+----?----+-------+++???????++?-+++?+--++--+?+-+?-??++-?+-	16	79.725	67	0.1371
Signal112.1_HIPKNEE_6:6886297_A_G	112	1	HIPKNEE	6:6886297_A_G		FALSE	New			rs876122	A	G	0.1278	-0.046	0.0064	6.95e-13	0.955042	0.943137	0.967097	184202	952377	intergenic_variant	+-?-+---------?----+-++-+-+--+-+??--????--????+?++--++--+++++-???	0	34.633	48	0.926
Signal112.1_KNEE_6:6886297_A_G	112	1	KNEE	6:6886297_A_G		FALSE	New			rs876122	A	G	0.1329	-0.0608	0.0069	7.566e-19	0.941011	0.928371	0.953824	147356	1016141	intergenic_variant	-?--------?-------+----+----+??--????--+????-+?-+++--???+	0	23.665	40	0.9813
Signal112.1_TKR_6:6886297_A_G	112	1	TKR	6:6886297_A_G		TRUE	New			rs876122	A	G	0.1333	-0.0981	0.0111	9.404e-19	0.906558	0.887049	0.926497	48055	955931	intergenic_variant	-------+-+-----++??---	0	16.213	19	0.643
Signal112.1_TJR_6:6884733_G_A	112	1	TJR	6:6884733_G_A		FALSE	New			rs4960263	A	G	0.8675	0.0644	0.0091	1.643e-12	1.06652	1.04767	1.08571	77032	786693	intergenic_variant	++++++++----+?+-+---++---?+	4.2	25.049	24	0.4031
Signal112.2_ALLOA_6:7784668_C_CT	112	2	ALLOA	6:7784668_C_CT		FALSE	New			rs148060043	CT	C	0.1768	0.0288	0.0044	6.626e-11	1.02922	1.02038	1.03813	332630	1119270	intron_variant	????+???????-+?+++-???????+?????????+++??????????????????++??+?????????????????????????	0	11.015	13	0.6096
Signal112.2_HIPKNEE_6:7765870_G_A	112	2	HIPKNEE	6:7765870_G_A		FALSE	New			rs270397	A	G	0.4903	-0.0251	0.0039	9.898e-11	0.975212	0.967786	0.982695	212033	1063951	intron_variant	-+----+---+----+--+---++----++----??------++-+??----+---+---++--?	11.9	66.935	59	0.2234
Signal112.2_HIP_6:7792585_G_A	112	2	HIP	6:7792585_G_A		FALSE	New			rs72827088	A	G	0.1728	0.051	0.0069	1.606e-13	1.05232	1.03819	1.06665	96484	1044325	intron_variant	++++++--++--+++?+---++++-+-+----+--+++++-++?+??++?+	31.6	65.802	45	0.02317
Signal112.2_KNEE_6:7742590_A_C	112	2	KNEE	6:7742590_A_C		TRUE	New			rs12214906	A	C	0.5198	0.0324	0.0042	1.181e-14	1.03293	1.02446	1.04147	170722	1128598	intron_variant	-++++++++++-+++++++--++++--++++??+++++---++-+??++++++-+++	14.7	60.937	52	0.1853
Signal112.2_THR_6:7801611_T_G	112	2	THR	6:7801611_T_G		FALSE	New			rs6924424	T	G	0.8278	-0.0692	0.0092	5.159e-14	0.93314	0.916465	0.950119	49770	970719	intron_variant	----+--+---+-------+-+???++	23.4	30.007	23	0.1492
Signal112.3_TKR_6:7728212_G_A	112	3	TKR	6:7728212_G_A		TRUE	New			rs1923409	A	G	0.4811	-0.0482	0.0073	2.963e-11	0.952943	0.939406	0.966676	47822	950194	intron_variant	-----------?+---+-?--+	20.5	23.907	19	0.1998
Signal113.1_FINGER_6:8950896_A_G	113	1	FINGER	6:8950896_A_G	chr6:8450896-9450896	TRUE	New	New	No	rs9379268	A	G	0.3051	0.1127	0.0165	9.587e-12	1.1193	1.08368	1.15609	16283	692832	intergenic_variant	++++++-++-?-++++++--++-+?++	0	17.044	24	0.8468
Signal114.1_FINGER_6:18404133_C_A	114	1	FINGER	6:18404133_C_A	chr6:17885889-18904133	TRUE	Known	Known	No	rs9396861	A	C	0.6058	0.104	0.0162	1.265e-10	1.1096	1.07492	1.1454	14755	675747	intron_variant	+?+++--+???-+++++++++++-?-+	0	17.591	21	0.6747
Signal114.1_HAND_6:18385889_G_A	114	1	HAND	6:18385889_G_A		FALSE	Known			rs7748189	A	G	0.7249	0.066	0.0111	2.778e-09	1.06823	1.04524	1.09172	31148	476783	intron_variant	??+?+++++-+-+++++-++++-+++++??+-++++-+-+?++	16.2	42.945	36	0.1981
Signal115.1_HIPKNEE_6:26123502_T_C	115	1	HIPKNEE	6:26123502_T_C	chr6:25378848-26623502	FALSE	Known	Known	No	rs115740542	T	C	0.9356	-0.0511	0.0083	8.895e-10	0.950184	0.934851	0.965767	206607	957187	intron_variant	+---?-+-+-+---+---+?+---+++------+?+??????+??+-++---+++---+-?????	0	44.984	48	0.5972
Signal115.1_ALLOA_6:25878848_A_G	115	1	ALLOA	6:25878848_A_G		TRUE	Known			rs55925606	A	G	0.9341	-0.0458	0.006	1.482e-14	0.955233	0.944065	0.966533	478383	1336715	intron_variant	++-+-?+--+----+?---+--+-++-+--++-+-----?-+--++----???????-+-++-++---+-+--?--?????+--?-+	2	70.394	69	0.4307
Signal115.1_HIP_6:25878848_A_G	115	1	HIP	6:25878848_A_G		FALSE	Known			rs55925606	A	G	0.9345	-0.0723	0.011	5.385e-11	0.930252	0.910411	0.950525	96123	1026735	intron_variant	-+-----------+-?+-+++-+---?--?+-+-+++-+----?-???-?-	0	36.471	42	0.7117
Signal115.1_THR_6:25878848_A_G	115	1	THR	6:25878848_A_G		FALSE	Known			rs55925606	A	G	0.9326	-0.089	0.0143	4.289e-10	0.914846	0.889561	0.940849	49696	963400	intron_variant	-------+-+--+--+-+---????-+	0	17.614	22	0.7286
Signal116.1_KNEE_6:31235869_T_C	116	1	KNEE	6:31235869_T_C	chr6:30735869-31735869	TRUE	New	New	No	rs1131114	T	C	0.7649	-0.0336	0.0054	6.124e-10	0.966958	0.956778	0.977247	171098	1126818	downstream_gene_variant	+------+--+-----------++-----++??-+--+-+++++++-++++-+?-+-	22.3	68.23	53	0.07768
Signal117.1_ALLOA_6:33046726_T_C	117	1	ALLOA	6:33046726_T_C	chr6:32546726-33639328	TRUE	Known	Known	No	rs2021408	T	C	0.8346	0.0262	0.0038	4.705e-12	1.02655	1.01893	1.03422	468854	1444145	intron_variant	-++-++++-+-++++-++-+++++--+?+++-?++++++----+++-++----+++++++++?-++--+++-++---?--+-++--+	22	105.109	82	0.0437
Signal117.1_HIPKNEE_6:33046915_T_A	117	1	HIPKNEE	6:33046915_T_A		FALSE	Known			rs1431402	A	T	0.1668	-0.0316	0.0053	2.317e-09	0.968894	0.958881	0.979011	204049	1052881	intron_variant	+-------+--+?-----+++?+----+--+-+++------+---+??-?-----+-++-++---	18.8	72.652	59	0.1091
Signal117.1_KNEE_6:33046915_T_A	117	1	KNEE	6:33046915_T_A		FALSE	Known			rs1431402	A	T	0.1659	-0.0383	0.0057	1.776e-11	0.962424	0.951732	0.973236	165860	1117208	intron_variant	-------+?------++??+-----+---+++-------+----+??--+++-----	13.9	59.226	51	0.2005
Signal117.1_THR_6:33139328_C_T	117	1	THR	6:33139328_C_T		FALSE	Known			rs1799910	T	C	0.4409	-0.0425	0.0073	5.717e-09	0.95839	0.944776	0.972201	46467	936294	synonymous_variant	---?-------?-+++-----????-+	20.7	25.234	20	0.1926
Signal117.1_TKR_6:33124031_C_T	117	1	TKR	6:33124031_C_T		FALSE	Known			rs3116961	T	C	0.1313	-0.0666	0.0111	1.905e-09	0.935569	0.915435	0.956146	46414	923826	intergenic_variant	---?-----+-?----++?--+	0	10.751	18	0.9046
Signal118.1_ALLOA_6:34797241_G_A	118	1	ALLOA	6:34797241_G_A	chr6:33684938-35746319	FALSE	New	Known	Yes	rs9462027	A	G	0.2853	0.0242	0.0031	7.108e-15	1.0245	1.01829	1.03074	485826	1451955	intron_variant	+++-+?--+++-?+?-++++---++++-++-+++++++--+++++-++-+++?--+-+++---+++++-++++++-----------?	10.6	90.65	81	0.2171
Signal118.1_HIPKNEE_6:34797241_G_A	118	1	HIPKNEE	6:34797241_G_A		FALSE	New			rs9462027	A	G	0.2749	0.0336	0.0043	1.033e-14	1.03417	1.02549	1.04292	211071	1062541	intron_variant	-+++?++-+++-++++++---+-+++++++++++??--+-++++++-?+-+--+++++-+-+?++	9.4	65.126	59	0.2721
Signal118.1_HIPKNEE_6:35120374_C_A	118	1	HIPKNEE	6:35120374_C_A		FALSE	Known			rs6457804	A	C	0.7497	-0.0384	0.0054	8.76e-13	0.962328	0.952197	0.972567	145549	875115	upstream_gene_variant	+???--+----+-??----????????????---+?????++??-???-+------+-+?--???	0	23.916	33	0.8764
Signal118.1_HIP_6:35120374_C_A	118	1	HIP	6:35120374_C_A		FALSE	Known			rs6457804	A	C	0.7622	-0.0567	0.0072	2.714e-15	0.944877	0.931637	0.958306	73644	878300	upstream_gene_variant	??----?----+??+-?????????-+-???+-+++----+?-????--?-	0	21.47	27	0.7638
Signal118.1_THR_6:35117235_G_A	118	1	THR	6:35117235_G_A		FALSE	Known			rs9348967	A	G	0.7583	-0.0693	0.0082	2.529e-17	0.933047	0.918171	0.948164	49696	963400	upstream_gene_variant	-------+---+--+----+-????--	0	15.784	22	0.8265
Signal118.1_TJR_6:35246319_A_G	118	1	TJR	6:35246319_A_G		TRUE	Known			rs10484578	A	G	0.3259	0.0583	0.0063	3.721e-20	1.06003	1.04702	1.0732	76804	781558	intron_variant	++++++++++?++?+++-++++++-++	0	15.551	24	0.9036
Signal118.1_KNEE_6:34731649_G_A	118	1	KNEE	6:34731649_G_A		FALSE	New			rs148024643	A	G	0.2676	0.0494	0.0056	1.79e-18	1.05064	1.03917	1.06224	120841	988849	intron_variant	??++?+??+???+++??+???????????++??--+-+?+++++?-????????-++	4.4	24.047	23	0.4012
Signal118.1_TKR_6:34731649_G_A	118	1	TKR	6:34731649_G_A		FALSE	New			rs148024643	A	G	0.2664	0.0685	0.0087	2.669e-15	1.0709	1.05279	1.08932	41318	875800	intron_variant	+?++?++?+??????????+??	0	2.875	6	0.8243
Signal118.3_TKR_6:34184938_G_A	118	3	TKR	6:34184938_G_A		TRUE	New			rs10807138	A	G	0.8012	-0.0662	0.009	2.436e-13	0.935944	0.919579	0.9526	47904	950542	upstream_gene_variant	---------+-?----+++--+	0	14.56	20	0.801
Signal119.1_HIP_6:41615028_C_T	119	1	HIP	6:41615028_C_T	chr6:41115028-42116445	FALSE	New	New	No	rs80119045	T	C	0.0575	0.0807	0.0117	4.982e-12	1.08405	1.05947	1.10919	96568	1051765	intron_variant	+++++++-++-+-+-?--++--+---+++-+++--++++--+++-++?+??	0	41.594	46	0.6572
Signal119.1_KNEE_6:41616445_C_G	119	1	KNEE	6:41616445_C_G		FALSE	New			rs1555156	C	G	0.9372	-0.0532	0.0091	5.966e-09	0.94819	0.931429	0.965254	171305	1141908	intron_variant	----+-++--+-----++?-++----+++-+++++------++-+?---+--+-??+	14.2	60.599	52	0.1934
Signal119.1_ALLOA_6:41615346_C_T	119	1	ALLOA	6:41615346_C_T		FALSE	New			rs76078245	T	C	0.0621	0.0401	0.0062	1.153e-10	1.04091	1.02834	1.05364	488473	1469105	intron_variant	+++-+?++-++-+++-+++++-+-+-++++-++--+++------++---++-+-++++--+-+-++--++++---+???--++++--	0	80.53	82	0.5252
Signal119.1_HIPKNEE_6:41615346_C_T	119	1	HIPKNEE	6:41615346_C_T		FALSE	New			rs76078245	T	C	0.0581	0.063	0.0087	4.024e-13	1.06503	1.04702	1.08334	212592	1075811	intron_variant	++++?+++-+++++-+++++----+++++---+----++++++--+++-+++++++--+-??+??	6.2	62.879	59	0.3407
Signal119.1_THR_6:41615346_C_T	119	1	THR	6:41615346_C_T		TRUE	New			rs76078245	T	C	0.0594	0.1157	0.0152	3.199e-14	1.12266	1.08971	1.15661	49745	973094	intron_variant	++++-++++-+++++++++-+?++??+	0	17.456	23	0.7863
Signal119.1_TJR_6:41615346_C_T	119	1	TJR	6:41615346_C_T		FALSE	New			rs76078245	T	C	0.0548	0.1009	0.0134	5.292e-14	1.10617	1.07749	1.1356	77168	789225	intron_variant	+++++++++-++++--++++++--+-+	11.9	29.524	26	0.2878
Signal120.1_ALLOA_6:44446088_G_T	120	1	ALLOA	6:44446088_G_T	chr6:43237486-46256790	FALSE	Known	Known	Yes	rs6929734	T	G	0.5564	0.0217	0.0029	1.509e-13	1.02194	1.01615	1.02776	459662	1445715	regulatory_region_variant	-+?-+?++-++-+++++++++++-++++++++++-++++-++++-+++-++++---+-+++-++---+++-+++--+++---+--++	0	67.524	84	0.9054
Signal120.1_HIP_6:44449697_G_A	120	1	HIP	6:44449697_G_A		TRUE	Known			rs12154055	A	G	0.3885	-0.0421	0.0055	2.988e-14	0.958774	0.948494	0.969165	95024	1019895	intergenic_variant	-------------+??--+-----+-?-+-?--+---++--?----??---	0	29.785	43	0.9371
Signal120.1_THR_6:44449697_G_A	120	1	THR	6:44449697_G_A		FALSE	Known			rs12154055	A	G	0.3907	-0.0465	0.0073	2.17e-10	0.954565	0.941004	0.96832	49776	965932	intergenic_variant	-------------++-++---?-?--+	0	17.276	24	0.8366
Signal120.2_ALLOA_6:44635118_G_A	120	2	ALLOA	6:44635118_G_A		FALSE	Known			rs13215163	A	G	0.0493	-0.0485	0.0067	3.272e-13	0.952657	0.940229	0.96525	479379	1364785	TF_binding_site_variant	-+---?-+-+-++--?+-+---+++---------+----?---++-+---+??????--+-++-++---++--?-+?????-+++++	9.4	78.334	71	0.2575
Signal120.2_THR_6:44635118_G_A	120	2	THR	6:44635118_G_A		FALSE	Known			rs13215163	A	G	0.0501	-0.1115	0.0167	2.724e-11	0.894491	0.865687	0.924254	49807	971067	TF_binding_site_variant	-------+-+-+----++----??---	0	22.719	24	0.5364
Signal120.2_TJR_6:44635118_G_A	120	2	TJR	6:44635118_G_A		FALSE	Known			rs13215163	A	G	0.0517	-0.103	0.0139	1.085e-13	0.902127	0.877882	0.927042	77149	787041	TF_binding_site_variant	-----+--+++----+---++---+?-	40.7	42.124	25	0.01743
Signal120.2_ALLOA_6:45100330_T_C	120	2	ALLOA	6:45100330_T_C		FALSE	Known			rs56283067	T	C	0.704	-0.0238	0.0031	1.906e-14	0.976481	0.970566	0.982432	486301	1453705	intron_variant	-+-+---+-++++-?+--++-------?-+----+----++-++++---++-+-++++-+++++?++---+--++----++++-?-?	11.1	91.111	81	0.2074
Signal120.2_HIPKNEE_6:45100330_T_C	120	2	HIPKNEE	6:45100330_T_C		FALSE	Known			rs56283067	T	C	0.701	-0.0378	0.0043	8.542e-19	0.962906	0.954824	0.971055	211721	1070821	intron_variant	-+--?-+------------++-++-+---+--+-+?-+++-++-+-+?-+++--+--+-----?+	7.2	64.669	60	0.317
Signal120.2_HIP_6:45100330_T_C	120	2	HIP	6:45100330_T_C		TRUE	Known			rs56283067	T	C	0.6995	-0.0582	0.0057	3.026e-24	0.943461	0.93298	0.95406	96306	1044655	intron_variant	------------+-??-+++---+--++-+++-+----+----+-??--?-	26.5	61.199	45	0.05417
Signal120.2_KNEE_6:45102376_GAC_G	120	2	KNEE	6:45102376_GAC_G		FALSE	Known			6:45102376_GAC_G	G	GAC	0.2983	0.0328	0.0057	9.35e-09	1.03334	1.02186	1.04495	112917	902307	-	??++?+??????+++??+?????????????+?+---+?-?????????????+??-	0	10.063	15	0.8158
Signal120.2_THR_6:44925293_T_C	120	2	THR	6:44925293_T_C		FALSE	Known			rs12210292	T	C	0.7479	-0.0786	0.008	1.193e-22	0.92441	0.910028	0.939018	49818	978640	intron_variant	----------++--+--+---+?+?++	17.3	29.02	24	0.2194
Signal120.2_TJR_6:44796179_T_C	120	2	TJR	6:44796179_T_C		FALSE	Known			rs12195339	T	C	0.734	-0.0633	0.0067	1.907e-21	0.938662	0.926416	0.951069	77051	788877	intron_variant	----------+++?-------------	0	22.649	25	0.5981
Signal120.3_HIP_6:45722832_C_A	120	3	HIP	6:45722832_C_A		FALSE	New			rs73450758	A	C	0.1678	0.0427	0.007	1.313e-09	1.04362	1.0294	1.05804	96403	1044945	intergenic_variant	+++++++-++-++--?-++----+---+-?++-+++-+++---++-+?-+-	9.7	52.035	47	0.2843
Signal120.3_THR_6:45756790_C_T	120	3	THR	6:45756790_C_T		TRUE	New			rs55645035	T	C	0.2432	0.0507	0.0081	3.594e-10	1.05201	1.03544	1.06884	49898	981172	intergenic_variant	++++++++++-+-++++++++++-+--	0	20.428	26	0.7709
Signal120.4_KNEE_6:43757896_C_A	120	4	KNEE	6:43757896_C_A		FALSE	New			rs998584	A	C	0.4783	-0.0287	0.0042	6.112e-12	0.971708	0.963742	0.97974	172256	1144248	downstream_gene_variant	+-----------------++-++--+-+--++----+-+--+-+++++--+-+++--	0	48.631	56	0.7472
Signal120.4_TKR_6:43757896_C_A	120	4	TKR	6:43757896_C_A		TRUE	New			rs998584	A	C	0.4783	-0.0503	0.0073	3.953e-12	0.950944	0.937435	0.964648	48161	958463	downstream_gene_variant	-------+-+++++--+----+	30.3	30.125	21	0.0895
Signal120.5_HIP_6:43737486_C_T	120	5	HIP	6:43737486_C_T		TRUE	New			rs833061	T	C	0.498	-0.0384	0.0056	5.38e-12	0.962328	0.951823	0.972948	88184	1018545	upstream_gene_variant	?--------------?------+----+----+++----+-+-+-??++?-	0	37.14	45	0.7913
Signal120.5_THR_6:43737486_C_T	120	5	THR	6:43737486_C_T		FALSE	New			rs833061	T	C	0.4934	-0.0471	0.0071	2.87e-11	0.953992	0.940808	0.96736	49770	970719	upstream_gene_variant	-------++-+-+-+---+---???++	0	16.193	23	0.8469
Signal121.1_ALLOA_6:50847486_C_A	121	1	ALLOA	6:50847486_C_A	chr6:50347486-51467085	FALSE	New	New	No	rs62405439	A	C	0.1816	0.0244	0.0036	1.532e-11	1.0247	1.0175	1.03196	485700	1434815	intergenic_variant	+-+-++++-++-?+?--++-++-+++++--+-+++++++-+?-+++++--++?+-+++-+++--+??+-++-++--+?-++-+????	0	67.966	75	0.7049
Signal121.1_HIP_6:50938247_C_A	121	1	HIP	6:50938247_C_A		FALSE	New			rs3857599	A	C	0.1756	0.0413	0.0069	2.288e-09	1.04216	1.02817	1.05635	97069	1035805	intergenic_variant	++++++++++++-+-+-++++-++--?------++--++-+++--???+?-	9.5	49.739	45	0.2902
Signal121.1_HIPKNEE_6:50967085_A_G	121	1	HIPKNEE	6:50967085_A_G		TRUE	New			rs1325032	A	G	0.6622	-0.0303	0.0041	9.582e-14	0.970154	0.96239	0.977982	211983	1062661	intergenic_variant	----+-+---+--------+-+++-+----++--??-+--++----??++--+-+---++-+?++	0	53.85	59	0.6652
Signal121.1_KNEE_6:50967085_A_G	121	1	KNEE	6:50967085_A_G		FALSE	New			rs1325032	A	G	0.6664	-0.0319	0.0044	4.68e-13	0.968603	0.960286	0.976993	170647	1126418	intergenic_variant	----------------+++++++-+--++--??-+--+++-----??---+++?+++	0	46.257	51	0.6622
Signal122.1_HIP_6:55636940_A_G	122	1	HIP	6:55636940_A_G	chr6:55136940-56264096	FALSE	Known	Known	Yes	rs80287694	A	G	0.8938	-0.0777	0.0085	5.968e-20	0.925242	0.909955	0.940785	97013	1047015	intron_variant	-------------+?-+-+-++-+-+--++--+---+-------++?+-?+	21.9	60.196	47	0.09365
Signal122.1_THR_6:55636940_A_G	122	1	THR	6:55636940_A_G		TRUE	Known			rs80287694	A	G	0.8953	-0.1041	0.0113	4.379e-20	0.901135	0.881397	0.921316	49813	972903	intron_variant	------------+--+------+??+-	35.6	37.239	24	0.04142
Signal122.2_KNEE_6:55764096_A_G	122	2	KNEE	6:55764096_A_G		TRUE	New			rs9296807	A	G	0.51	0.0286	0.0044	9.325e-11	1.02901	1.02018	1.03793	157082	1101748	intergenic_variant	+?++++-++++++++-+?-+---++-+++-+??+++++-++++++?+++++++-+?+	11.3	56.356	50	0.2493
Signal122.2_TKR_6:55746968_C_T	122	2	TKR	6:55746968_C_T		FALSE	New			rs1447132	T	C	0.4914	-0.0445	0.0072	7.819e-10	0.956476	0.943073	0.970069	48161	958463	regulatory_region_variant	-------+---++-+--+----	0	16.657	21	0.7317
Signal123.1_KNEE_6:64821758_A_T	123	1	KNEE	6:64821758_A_T	chr6:64321758-65321758	TRUE	New	New	No	rs3003669	A	T	0.6623	0.0255	0.0044	1.038e-08	1.02583	1.01702	1.03471	169637	1123078	intron_variant	-++++++++-+-++++--?++++---+-+++++++++-++???++-?++--+-+??+	0	48.069	49	0.5108
Signal124.1_ALLOA_6:70937177_G_A	124	1	ALLOA	6:70937177_G_A	chr6:70437177-71437177	TRUE	New	New	No	rs13201224	A	G	0.2033	-0.0232	0.004	5.907e-09	0.977067	0.969437	0.984757	385199	1161147	intron_variant	---+--???+----?-+--+----+-??---+-??--+---+???????-???????+--?---+-++++-+-?+-+?-?+-+-+-+	0	54.881	60	0.6627
Signal125.1_ALLOA_6:76174857_A_G	125	1	ALLOA	6:76174857_A_G	chr6:75664589-76937598	FALSE	Known	Known	Yes	rs2951916	A	G	0.5028	-0.0205	0.0028	6.418e-13	0.979709	0.974347	0.9851	458734	1429605	non_coding_transcript_exon_variant	-+?-+?+--+--+--++-+-+--+-+-++-+--------++?++-+-----+-----+-+---?-+-----+---+-+--+?----?	14.9	93.974	80	0.136
Signal125.1_HIPKNEE_6:76166164_C_T	125	1	HIPKNEE	6:76166164_C_T		FALSE	Known			rs12212816	T	C	0.4861	0.0283	0.0039	3.071e-13	1.0287	1.02087	1.0366	211121	1063831	intron_variant	+++-?++++++++++++++----++--+++++--??++++--++-+-?+++++++-++-++++-?	4.7	61.905	59	0.3728
Signal125.1_HIP_6:76437598_C_T	125	1	HIP	6:76437598_C_T		FALSE	New			rs28619506	T	C	0.4942	0.0492	0.0055	7.383e-19	1.05043	1.03917	1.06182	87940	1021235	intergenic_variant	?++++++++++-++??++--++--+-?++++++--++++-++++++-+-?+	0.2	45.074	45	0.4689
Signal125.1_THR_6:76437598_C_T	125	1	THR	6:76437598_C_T		FALSE	New			rs28619506	T	C	0.4989	0.0665	0.007	2.599e-21	1.06876	1.0542	1.08353	49787	973505	intergenic_variant	+++++++-++++--++++-++?+-?-+	0	16.304	24	0.8768
Signal125.1_HIP_6:76164589_C_A	125	1	HIP	6:76164589_C_A		FALSE	Known			rs12209223	A	C	0.1141	0.1156	0.0082	2.707e-45	1.12255	1.10465	1.14073	96599	1051225	intron_variant	++++++++++++---?++----+-++++++-+++-++++-++++-?-?+-+	35.5	72.87	47	0.009152
Signal125.1_THR_6:76164589_C_A	125	1	THR	6:76164589_C_A		TRUE	Known			rs12209223	A	C	0.1161	0.171	0.0107	6.666e-58	1.18649	1.16187	1.21164	49781	971669	intron_variant	+++++++++-++--++++-++??-+++	29	33.791	24	0.08845
Signal125.1_TJR_6:76164589_C_A	125	1	TJR	6:76164589_C_A		FALSE	Known			rs12209223	A	C	0.1116	0.0874	0.0094	8.878e-21	1.09133	1.07141	1.11163	77149	787041	intron_variant	+++++++++-+++----++++-+++?+	12.7	28.649	25	0.2789
Signal126.1_ALLOA_6:84342600_C_T	126	1	ALLOA	6:84342600_C_T	chr6:83842600-86171232	FALSE	New	New	No	rs12198480	T	C	0.317	0.0172	0.003	7.34e-09	1.01735	1.01138	1.02335	487385	1448195	intron_variant	+---+?+++-+++++++++-++++-+++-++-++-+++--+?+---++++++-+++---+--+?-?------++--++-++?+-?+?	16.3	94.363	79	0.1145
Signal126.1_HIPKNEE_6:85657021_T_C	126	1	HIPKNEE	6:85657021_T_C		FALSE	New			rs4707100	T	C	0.3776	0.0251	0.0042	2.062e-09	1.02542	1.01701	1.03389	194527	1037691	intergenic_variant	--?+-++++++++++++++-+?+--+-+-+--++??+++++-+-+++?-+-++++++-+--+--?	0	32.576	58	0.9972
Signal126.1_HIP_6:85662506_T_C	126	1	HIP	6:85662506_T_C		TRUE	New			rs2031112	T	C	0.3697	0.0464	0.0063	1.897e-13	1.04749	1.03464	1.06051	72115	826452	intergenic_variant	?+++?+++++++-+?++-++-+++--++--+++++-+-+++++--+++--+	0	36.121	47	0.8754
Signal126.1_THR_6:85671232_A_G	126	1	THR	6:85671232_A_G		FALSE	New			rs2324760	A	G	0.3798	0.044	0.0072	9.574e-10	1.04498	1.03034	1.05983	49898	981172	downstream_gene_variant	+++++++++-+++--+-+++++++--+	16.6	31.172	26	0.2219
Signal126.2_TKR_6:85079221_G_A	126	2	TKR	6:85079221_G_A		TRUE	New			rs11757152	A	G	0.1241	-0.0664	0.0113	3.76e-09	0.935756	0.91526	0.956712	47798	948010	intergenic_variant	-------+---?-+-+-??+--	0	14.476	18	0.6976
Signal127.1_ALLOA_6:116430382_G_A	127	1	ALLOA	6:116430382_G_A	chr6:115930382-116933265	FALSE	New	New	No	rs1999659	A	G	0.4262	-0.0195	0.0028	3.897e-12	0.980689	0.975322	0.986086	487003	1449245	intron_variant	---+----------++--+--------?----------------+---+---?+-+--+-?-+-?+++------+-+---+?-??-+	28.9	111.13	79	0.01002
Signal127.1_HIPKNEE_6:116430382_G_A	127	1	HIPKNEE	6:116430382_G_A		FALSE	New			rs1999659	A	G	0.4239	-0.026	0.0039	2.142e-11	0.974335	0.966916	0.981811	212123	1076831	intron_variant	-+-+?---------------+---+------+---++-+-------??+++------+-++-?-?	24.1	77.714	59	0.05174
Signal127.1_THR_6:116430382_G_A	127	1	THR	6:116430382_G_A		FALSE	New			rs1999659	A	G	0.424	-0.0498	0.0071	2.345e-12	0.95142	0.938272	0.964752	49855	978988	intron_variant	-----------+--------++?+--+	0	21.494	25	0.6647
Signal127.1_HIP_6:116432703_T_C	127	1	HIP	6:116432703_T_C		FALSE	New			rs509236	T	C	0.4107	-0.0399	0.0056	1.314e-12	0.960886	0.950397	0.97149	88157	1019495	intron_variant	?+-----------+-?-++-------?----+-+--------+-+?++--+	11.2	51.797	46	0.258
Signal127.1_TJR_6:116433265_C_T	127	1	TJR	6:116433265_C_T		TRUE	New			rs476330	T	C	0.5772	0.0432	0.006	6.565e-13	1.04415	1.03194	1.0565	76604	771801	intron_variant	++++++++++??+-+++++++++-+?+	0	16.866	23	0.8158
Signal128.1_FINGER_6:132100610_G_A	128	1	FINGER	6:132100610_G_A	chr6:131600610-132652357	FALSE	New	New	No	rs7758525	A	G	0.3243	0.0924	0.0159	6.877e-09	1.0968	1.06315	1.13152	16319	708984	downstream_gene_variant	+++++--++++?-+++++-++---+-+	0	23.357	25	0.5567
Signal128.1_HAND_6:132152357_G_C	128	1	HAND	6:132152357_G_C		TRUE	New			rs858335	C	G	0.2924	0.0541	0.0092	4.826e-09	1.05559	1.03673	1.0748	38300	848988	intron_variant	+++?+++++++++++?+---+------++++?++++++--++-	0	36.041	39	0.6056
Signal129.1_HIP_6:133337825_G_A	129	1	HIP	6:133337825_G_A	chr6:132821112-133837825	FALSE	New	New	No	rs12197849	A	G	0.1657	-0.0416	0.0071	5.091e-09	0.959253	0.945997	0.972695	97212	1044925	intergenic_variant	----------++-+----++--+----------+++---+---++??++?+	0	37.183	47	0.8469
Signal129.1_THR_6:133321112_C_G	129	1	THR	6:133321112_C_G		TRUE	New			rs975225	C	G	0.831	0.0673	0.0095	1.332e-12	1.06962	1.04988	1.08972	49855	978988	upstream_gene_variant	+++++++-++++++-+++--++?++--	0	16.321	25	0.9049
Signal130.1_HIPKNEE_6:147942411_A_G	130	1	HIPKNEE	6:147942411_A_G	chr6:147442411-148442630	FALSE	New	New	No	rs10872600	A	G	0.5171	0.0224	0.0038	5.589e-09	1.02265	1.01506	1.0303	212380	1080211	intron_variant	-+++?++++++++++-+++-+?-+---+++--+-+++-++--+--++--+-+-++--+-+-+-+-	0	57.797	62	0.6278
Signal130.1_KNEE_6:147942630_C_A	130	1	KNEE	6:147942630_C_A		TRUE	New			rs11155510	A	C	0.4812	-0.026	0.0042	4.004e-10	0.974335	0.966347	0.982389	170846	1143628	intron_variant	+---------+----+-??+--+---++--+---+--+-+-++---?+--++-++++	0	52.011	53	0.5126
Signal131.1_HIPKNEE_6:152354561_A_T	131	1	HIPKNEE	6:152354561_A_T	chr6:151811537-152879895	FALSE	New	New	No	rs9383605	A	T	0.678	0.0311	0.005	5.969e-10	1.03159	1.02153	1.04175	143261	904859	intron_variant	???+?+???+??+???+++?????????????++??++-+++-+-+??+????????????????	0	16.02	19	0.6559
Signal131.1_KNEE_6:152379895_A_G	131	1	KNEE	6:152379895_A_G		FALSE	New			rs9397078	A	G	0.845	0.04	0.0061	7.54e-11	1.04081	1.02844	1.05333	166394	1102798	intron_variant	++++++-+++-+++-++-?++--+-+++--+??????+-++++++??+++++-???+	0	41.187	44	0.5929
Signal131.1_HIP_6:152346190_TC_T	131	1	HIP	6:152346190_TC_T		FALSE	New			6:152346190_TC_T	T	TC	0.3068	-0.0498	0.0071	2.65e-12	0.95142	0.938272	0.964752	64272	822527	-	?--?-???--+???????????????????????????????????????+	23.7	7.859	6	0.2486
Signal131.1_THR_6:152346190_TC_T	131	1	THR	6:152346190_TC_T		FALSE	New			6:152346190_TC_T	T	TC	0.3035	-0.0593	0.0087	1.147e-11	0.942424	0.92649	0.958632	38145	851783	-	-?-??--?-????????????????+?	45.3	9.137	5	0.1037
Signal131.1_TJR_6:152311537_T_A	131	1	TJR	6:152311537_T_A		FALSE	New			rs7754762	A	T	0.1292	-0.0576	0.0091	2.858e-10	0.944027	0.927339	0.961016	77168	789225	intron_variant	---------+--+--++--++-----+	0	20.224	26	0.7808
Signal131.1_TKR_6:152311537_T_A	131	1	TKR	6:152311537_T_A		TRUE	New			rs7754762	A	T	0.1457	-0.0771	0.0107	7.175e-13	0.925797	0.906584	0.945418	48161	958463	intron_variant	----+----+--+---------	0	18.736	21	0.602
Signal132.1_HIP_6:163803765_A_T	132	1	HIP	6:163803765_A_T	chr6:163301031-164303765	FALSE	New	New	No	rs13204052	A	T	0.5703	0.0368	0.0054	7.136e-12	1.03749	1.02656	1.04852	96303	1031685	intergenic_variant	++++++-+++----+?-+---++++-?-+-?++++--+++++++-++?-+-	3.1	47.467	46	0.4126
Signal132.1_THR_6:163801031_C_T	132	1	THR	6:163801031_C_T		TRUE	New			rs4709714	T	C	0.5706	-0.0567	0.0071	1.55e-15	0.944877	0.93182	0.958118	49807	971067	intergenic_variant	---------+-+-+-+----+-??--+	0	18.888	24	0.7579
Signal133.1_HIPKNEE_7:18436337_G_A	133	1	HIPKNEE	7:18436337_G_A	chr7:17753060-18936337	FALSE	Known	Known	Yes	rs111844273	A	G	0.0197	0.0861	0.0148	6.68e-09	1.08992	1.05875	1.12199	206519	939797	intron_variant	+-++++-+-++++++++++?+?++-+++--++??++?????+-??+?++++++-+----??????	0	33.219	46	0.9207
Signal133.1_HIP_7:18436337_G_A	133	1	HIP	7:18436337_G_A		TRUE	Known			rs111844273	A	G	0.0194	0.1903	0.0203	8.316e-21	1.20961	1.16243	1.25871	96463	1023555	intron_variant	++++++++++++--?++-+--+--++?++?+++++++-+--+-????????	0	37.037	39	0.5597
Signal133.1_HIP_7:18253060_A_C	133	1	HIP	7:18253060_A_C		FALSE	New			rs2529749	A	C	0.5126	0.0392	0.0053	1.726e-13	1.03998	1.02923	1.05084	96330	1030735	intron_variant	+-++++++++-++--?+++++++--+-+--?+++++-+++++-++-??-?-	0	42.943	45	0.5595
Signal133.1_THR_7:18297439_T_C	133	1	THR	7:18297439_T_C		FALSE	New			rs17138874	T	C	0.4968	0.0495	0.007	1.783e-12	1.05075	1.03643	1.06526	49696	963400	intron_variant	+++++++--++++++-+++++????--	0	19.968	22	0.585
Signal133.1_THR_7:18409993_A_C	133	1	THR	7:18409993_A_C		FALSE	Known			rs11764536	A	C	0.98	-0.2462	0.0268	3.668e-20	0.781766	0.741762	0.823927	49593	960436	intron_variant	-------------+--+++++??????	0	15.581	20	0.7423
Signal133.1_TJR_7:18409993_A_C	133	1	TJR	7:18409993_A_C		FALSE	Known			rs11764536	A	C	0.9792	-0.1477	0.0217	1.107e-11	0.86269	0.826768	0.900173	76809	779366	intron_variant	----------?--+-+---++++++??	0	18.451	23	0.7326
Signal134.2_ALLOA_7:28177338_G_A	134	2	ALLOA	7:28177338_G_A	chr7:27672732-28677338	FALSE	New	New	No	rs849138	A	G	0.4853	-0.0207	0.0029	9.621e-13	0.979513	0.973961	0.985096	452039	1360075	intron_variant	--?--?++-++-?-?--------+------++--+----++?-+++++-+??-?+??-+--+--?--+--+---+----?-?-?++-	14.5	84.227	72	0.1536
Signal134.2_HIPKNEE_7:28177338_G_A	134	2	HIPKNEE	7:28177338_G_A		FALSE	New			rs849138	A	G	0.4916	-0.0292	0.0041	8.233e-13	0.971222	0.963449	0.979058	189853	985013	intron_variant	--?-?---------+------?+-+++-++++?????+??---+-+----+---+--+-----?-	0	47.978	53	0.6696
Signal134.2_HIP_7:28177338_G_A	134	2	HIP	7:28177338_G_A		TRUE	New			rs849138	A	G	0.492	-0.0477	0.0055	4.846e-18	0.95342	0.943197	0.963753	88081	1011575	intron_variant	?---------+----?+-+++---++?--+---+----+---+-+??----	0	40.297	45	0.6712
Signal134.2_THR_7:28172732_C_T	134	2	THR	7:28172732_C_T		FALSE	New			rs702814	T	C	0.4944	-0.0574	0.007	2.218e-16	0.944216	0.93135	0.95726	49733	963748	intron_variant	-------+-+-------+--+???---	0	14.642	23	0.907
Signal134.2_TJR_7:28172732_C_T	134	2	TJR	7:28172732_C_T		FALSE	New			rs702814	T	C	0.4959	-0.0396	0.0059	2.22e-11	0.961174	0.950123	0.972353	76604	771801	intron_variant	--------++??---++---+--+-?-	0	19.505	23	0.6715
Signal135.1_THR_7:37981961_T_C	135	1	THR	7:37981961_T_C	chr7:37471762-38481961	FALSE	New	New	No	rs2472660	T	C	0.6618	0.0453	0.0075	1.644e-09	1.04634	1.03107	1.06184	49850	973251	intron_variant	+++++++-+-++--+-++-++++?-+-	29.3	35.383	25	0.0815
Signal135.1_HIP_7:37971762_GT_G	135	1	HIP	7:37971762_GT_G		TRUE	New			7:37971762_GT_G	G	GT	0.3341	-0.0429	0.007	6.962e-10	0.958007	0.944953	0.971241	64415	832030	-	?--?-???---???????????????-??????????????????-????-	0	5.423	8	0.7116
Signal135.1_TJR_7:37971762_GT_G	135	1	TJR	7:37971762_GT_G		FALSE	New			7:37971762_GT_G	G	GT	0.3439	-0.0426	0.0071	2.09e-09	0.958295	0.945052	0.971723	58231	673166	-	--?-??--??-??????????????--	0	5.794	7	0.564
Signal136.1_ALLOA_7:44231216_T_G	136	1	ALLOA	7:44231216_T_G	chr7:43731216-44731216	TRUE	New	New	No	rs3757840	T	G	0.5008	-0.016	0.0028	1.106e-08	0.984127	0.978741	0.989543	482541	1436655	intron_variant	-+---?++-++-?-?--------+---?----+--+--+++?--+-+--+-++--+---+?+-??-------+-------++???+?	8.9	81.26	74	0.2635
Signal137.1_THR_7:50870012_C_CT	137	1	THR	7:50870012_C_CT	chr7:50370012-51370012	TRUE	New	New	No	rs35164988	CT	C	0.7206	-0.0605	0.0104	5.703e-09	0.941294	0.922301	0.960678	27241	684641	intergenic_variant	-?-?????-????????????????-?	55.7	6.771	3	0.07955
Signal138.1_KNEE_7:75090019_T_C	138	1	KNEE	7:75090019_T_C	chr7:74590019-75590019	TRUE	New	New	No	rs2527964	T	C	0.7854	-0.0385	0.0066	6.243e-09	0.962232	0.949865	0.97476	105431	892788	intron_variant	???-?-??-???---??+???????????-+-?---++?+?????-???????????	22	20.515	16	0.1979
Signal139.1_ALLOA_7:76729640_A_G	139	1	ALLOA	7:76729640_A_G	chr7:76068600-77229640	FALSE	New	New	No	rs62474247	A	G	0.575	0.0173	0.003	5.868e-09	1.01745	1.01149	1.02345	460940	1448627	intron_variant	+-+++---+--+++--+++-----+++-+++-+??++++-++-+-++++-++-+-+--+++-+-++++---+--++--+++--+-?+	2.3	84.928	83	0.4207
Signal139.1_HIP_7:76711321_T_A	139	1	HIP	7:76711321_T_A		FALSE	New			rs146011609	A	T	0.2003	-0.0486	0.0085	9.096e-09	0.952562	0.936824	0.968564	64955	860993	intron_variant	?--?-???---???????????????-?++-???????????????????-	45.7	18.417	10	0.04833
Signal139.1_KNEE_7:76596952_G_C	139	1	KNEE	7:76596952_G_C		FALSE	New			rs148449802	C	G	0.1858	-0.0363	0.0057	1.538e-10	0.964351	0.953637	0.975185	171903	1142668	intron_variant	------+-------+-+--+-+-----++----+-++-+-+-----?+-----+?--	11.9	61.272	54	0.2315
Signal139.1_HIPKNEE_7:76568600_T_C	139	1	HIPKNEE	7:76568600_T_C		TRUE	New			rs7792176	T	C	0.1735	0.0365	0.0056	4.973e-11	1.03717	1.02585	1.04862	193538	1017621	intron_variant	++?+-++-++++++-+++++-+++---++-+-+++-----++????-??+-+---++++++--??	28.4	76.865	55	0.02739
Signal139.1_TJR_7:76568600_T_C	139	1	TJR	7:76568600_T_C		FALSE	New			rs7792176	T	C	0.1646	0.0513	0.0081	2.247e-10	1.05264	1.03606	1.06948	77075	788869	intron_variant	++-++++++-+---+--+---++++-?	34.4	38.096	25	0.04527
Signal139.1_TKR_7:76636756_G_A	139	1	TKR	7:76636756_G_A		FALSE	New			rs4727295	A	G	0.8115	-0.054	0.0093	6.476e-09	0.947432	0.930319	0.96486	48137	956279	intron_variant	-+-------+-+++---?++-+	31.2	29.089	20	0.08602
Signal140.1_HIP_7:92286376_A_G	140	1	HIP	7:92286376_A_G	chr7:91786376-92786376	TRUE	New	New	No	rs10264916	A	G	0.7255	-0.0336	0.0059	9.461e-09	0.966958	0.955841	0.978205	96621	1053025	intron_variant	---+--------+--?-++++-++++------+--+--+-+----?++-+-	13.3	55.366	48	0.2166
Signal141.1_TKR_7:94279775_ATCT_A	141	1	TKR	7:94279775_ATCT_A	chr7:93779775-94779775	TRUE	New	New	No	7:94279775_ATCT_A	A	ATCT	0.3962	0.049	0.008	1.006e-09	1.05022	1.03388	1.06682	40346	864672	-	+?+??++?+?++???????+??	0	6.864	7	0.4431
Signal142.1_ALLOA_7:95837078_A_C	142	1	ALLOA	7:95837078_A_C	chr7:95337078-97149015	TRUE	Known	Known	Yes	rs28579874	A	C	0.6182	-0.0272	0.0029	2.058e-21	0.973167	0.967651	0.978714	487560	1467925	intron_variant	---+-+++---+---------+-----?---++-------+?+-----+--++--+++++++----------+++----++---?++	0	81.417	83	0.5286
Signal142.1_HIPKNEE_7:95837078_A_C	142	1	HIPKNEE	7:95837078_A_C		FALSE	Known			rs28579874	A	C	0.6162	-0.0269	0.004	1.093e-11	0.973459	0.965857	0.98112	213017	1079141	intron_variant	----+-------+---+---+?+---+--+-+-+----++++--+++?--------++-+----?	16.6	73.168	61	0.1367
Signal142.1_KNEE_7:95855471_C_T	142	1	KNEE	7:95855471_C_T		FALSE	Known			rs12155373	T	C	0.6061	-0.0293	0.0045	5.029e-11	0.971125	0.962598	0.979728	158140	1115518	intron_variant	-?----+++---+---+-++---+-++-+-+----+++----++-??--+-++-??+	27.3	70.19	51	0.03856
Signal142.2_THR_7:96649015_T_C	142	2	THR	7:96649015_T_C		TRUE	New			rs73708840	T	C	0.7971	-0.05	0.0087	1.031e-08	0.951229	0.935147	0.967589	49818	978640	downstream_gene_variant	----+-------------+---?-?-+	9.8	26.602	24	0.3233
Signal143.1_ALLOA_7:103122645_A_G	143	1	ALLOA	7:103122645_A_G	chr7:102609449-103622645	TRUE	New	New	No	rs10233848	A	G	0.6639	-0.0178	0.003	2.257e-09	0.982357	0.976598	0.988151	488858	1468045	non_coding_transcript_exon_variant	--+---+++--++-----++-----+-+---+-------+-?+++-++-+++-+-----+?+++-?---+---+----++-+-++++	0	63.503	83	0.945
Signal143.1_HIPKNEE_7:103109449_T_A	143	1	HIPKNEE	7:103109449_T_A		FALSE	New			rs1978198	A	T	0.3466	0.0238	0.0041	5.465e-09	1.02409	1.01589	1.03235	212241	1070481	intron_variant	-+++-+-++++-+++++++-+?---+--+--+--?+-++++-++++??+-+++-+++-++--?-+	0	39.7	59	0.9747
Signal143.1_TJR_7:103121109_C_G	143	1	TJR	7:103121109_C_G		FALSE	New			rs3808043	C	G	0.7032	-0.037	0.0065	1.071e-08	0.963676	0.951477	0.976032	76753	780956	intron_variant	---------++?+?-----+-------	0	20.67	24	0.6581
Signal144.1_HIPKNEE_7:106868147_G_T	144	1	HIPKNEE	7:106868147_G_T	chr7:106356034-107458740	FALSE	Known	Known	No	rs9641379	T	G	0.1942	0.0331	0.0058	1.065e-08	1.03365	1.02197	1.04547	170441	831741	intron_variant	+-++-++--?+++??++++++?-++++-+++-+-+-???????????+?+----+-+++-+-+??	0	38.3	46	0.7829
Signal144.1_KNEE_7:106958740_C_G	144	1	KNEE	7:106958740_C_G		TRUE	Known			rs57525841	C	G	0.7847	-0.0362	0.0051	1.197e-12	0.964447	0.954855	0.974136	171580	1134138	intron_variant	+--------+--------++-++++---+-+-?+-+---+--++++--+---+?---	5.1	56.892	54	0.3679
Signal145.1_KNEE_7:111159896_C_T	145	1	KNEE	7:111159896_C_T	chr7:110659896-111659896	TRUE	New	New	No	rs2529489	T	C	0.6353	-0.0279	0.0048	6.294e-09	0.972486	0.96338	0.981678	141444	1047778	intron_variant	-?--+--+-----?--+-?+--+-++---+-??---++--+-?+-??-+---+-??-	0	43.291	46	0.5864
Signal146.1_ALLOA_7:114029863_A_G	146	1	ALLOA	7:114029863_A_G	chr7:113529863-114529863	TRUE	Known	Known	No	rs10953758	A	G	0.4878	0.0251	0.0029	3.206e-18	1.02542	1.01961	1.03126	459141	1435655	intron_variant	++?++?++++-+++--+++++-+---++---++++++++-++++-++++-+++++-++---+---+?--++-++---+++----?+?	0	74.387	81	0.685
Signal146.1_KNEE_7:114029863_A_G	146	1	KNEE	7:114029863_A_G		FALSE	Known			rs10953758	A	G	0.4766	0.0261	0.0044	2.336e-09	1.02644	1.01763	1.03533	157423	1110538	intron_variant	+?+++++-+++++++++-?-+--++++++++?+++-+-+-+-+---+-+---+---+	0	46.327	53	0.7297
Signal147.1_ALLOA_7:121957582_T_A	147	1	ALLOA	7:121957582_T_A	chr7:121457582-122457582	TRUE	New	New	No	rs28452470	A	T	0.3719	0.0275	0.0037	7.382e-14	1.02788	1.02045	1.03536	284458	987002	downstream_gene_variant	????+????????++++++???+++???????????+++??-????????-+?????+++?+?????????????????++??????	15.3	24.79	21	0.2564
Signal148.1_ALLOA_7:130627014_G_T	148	1	ALLOA	7:130627014_G_T	chr7:130127014-131129094	FALSE	New	New	No	rs12533596	T	G	0.2483	-0.0232	0.0034	9.012e-12	0.977067	0.970578	0.9836	432488	1408755	intron_variant	--++-+-+++-++----?--+----------+---------?+--++++++---+++---?-++-----+++-+--+?-++++-+--	8.9	90.037	82	0.2547
Signal148.1_KNEE_7:130629094_A_C	148	1	KNEE	7:130629094_A_C		TRUE	New			rs1059698	A	C	0.7306	0.0353	0.0048	1.066e-13	1.03593	1.02623	1.04572	171685	1141018	non_coding_transcript_exon_variant	+++++++-++++++-++?--+-++------+-++---+++++-++?+++++++?-?+	0	49.095	52	0.5889
Signal148.1_TKR_7:130629094_A_C	148	1	TKR	7:130629094_A_C		FALSE	New			rs1059698	A	C	0.7218	0.0489	0.0082	2.661e-09	1.05012	1.03337	1.06713	48137	956279	non_coding_transcript_exon_variant	+++++++++--+++-++?+++-	0	15.535	20	0.745
Signal149.1_HIP_7:135357476_A_C	149	1	HIP	7:135357476_A_C	chr7:134857476-135857476	TRUE	New	New	No	rs3110823	A	C	0.8314	0.0422	0.007	1.946e-09	1.0431	1.02889	1.05751	97230	1045275	intron_variant	++++++-++++++---+--++-++++-++++-++-+--++---++??-+-+	0	45.945	48	0.5574
Signal150.1_TKR_7:150517022_C_G	150	1	TKR	7:150517022_C_G	chr7:150017022-151017022	TRUE	Known	Known	No	rs2110001	C	G	0.6842	0.054	0.0078	5.272e-12	1.05548	1.03947	1.07174	48161	958463	upstream_gene_variant	+++++++-----++++++++++	15.2	24.757	21	0.2579
Signal151.1_ALLOA_8:9159895_G_A	151	1	ALLOA	8:9159895_G_A	chr8:8659895-9780968	TRUE	Known	Known	No	rs330071	A	G	0.3327	-0.02	0.0031	9.658e-11	0.980199	0.974261	0.986172	486770	1471575	intron_variant	-+-+-?-+-+-+---------+-+++-?-+-+--++----+-+-+++++-+--+------+-+++---++-++-+--+---+-++-+	0	67.74	84	0.9021
Signal151.1_HIP_8:9280968_C_T	151	1	HIP	8:9280968_C_T		FALSE	Known			rs13264164	T	C	0.1625	-0.0458	0.0077	3.268e-09	0.955233	0.940925	0.969758	92802	996491	intron_variant	------?------+-----+++--++?-?+?-+-++-+--+?+?+???-++	0	30.193	41	0.893
Signal152.1_ALLOA_8:10935366_T_C	152	1	ALLOA	8:10935366_T_C	chr8:10286072-11435366	TRUE	Known	Known	No	rs4545055	T	C	0.4869	0.025	0.0031	1.412e-15	1.02532	1.0191	1.03156	425902	1340565	intron_variant	++?+??--+--++++++++++-???++?+-+-+++++++--?-+-----++++---+-+?----+-+-+-+----++++??--+--?	2.4	75.848	74	0.4186
Signal152.1_HIPKNEE_8:10786072_A_T	152	1	HIPKNEE	8:10786072_A_T		FALSE	Known			rs12548184	A	T	0.5076	0.0262	0.0045	6.11e-09	1.02655	1.01753	1.03564	172177	930715	intron_variant	++??++++-++-+++--++++?+--++--++++-++????+-????+-+++++-+++++++-+??	0	46.608	51	0.6486
Signal153.1_ALLOA_8:14570651_C_T	153	1	ALLOA	8:14570651_C_T	chr8:14070651-15070651	TRUE	New	New	No	rs12681041	T	C	0.4982	0.0162	0.0028	6.388e-09	1.01633	1.01077	1.02192	484984	1453485	intron_variant	+++-+?-+-+++-+?+-+-++-+-+-+?++++-++-+++-+-+-++++---+---+--+--++-+?-+-+---+--+--+--+-?+?	10.4	89.278	80	0.2239
Signal154.1_HIPKNEE_8:25779636_C_G	154	1	HIPKNEE	8:25779636_C_G	chr8:25279636-26698233	TRUE	New	New	No	rs4872378	C	G	0.3523	-0.0247	0.0043	6.583e-09	0.975603	0.967415	0.98386	193648	1025921	intron_variant	-+?-?-+---+---++--+--+--+--+------?-++-----+??-?-+--+-+-----+-???	13.1	63.268	55	0.2076
Signal154.2_KNEE_8:26198233_G_A	154	2	KNEE	8:26198233_G_A		TRUE	New			rs73217710	A	G	0.0717	-0.0488	0.0085	1.129e-08	0.952372	0.936637	0.968371	166698	1017418	intron_variant	+---+----+-------+----++-+---??-+?????++-++-+?-+---?+??+-	0	28.449	45	0.9743
Signal155.1_KNEE_8:42148049_G_A	155	1	KNEE	8:42148049_G_A	chr8:41648049-42648049	TRUE	New	New	No	rs2294098	A	G	0.1038	0.0552	0.0092	1.625e-09	1.05675	1.03787	1.07598	171028	1124708	intron_variant	++-++++-++++++-+++--+---++-+-++??---++++++-+-++++--+-???+	11.9	57.919	51	0.2352
Signal156.1_ALLOA_8:74783793_A_C	156	1	ALLOA	8:74783793_A_C	chr8:74283793-75283793	TRUE	New	New	No	rs59570696	A	C	0.8414	-0.0239	0.0042	1.101e-08	0.976383	0.968379	0.984454	489955	1471595	intron_variant	---+-+---------+---++------+---+--+++--+-+-+---++--+-------+-++++-+--+++----+?----+-++-	0	79.227	85	0.6561
Signal157.1_THR_8:93624508_G_C	157	1	THR	8:93624508_G_C	chr8:93124508-94124508	TRUE	New	New	No	rs4734233	C	G	0.3505	-0.0445	0.0075	2.866e-09	0.956476	0.942519	0.970639	49861	980824	intron_variant	-----------+----+-+-----?++	21.8	31.98	25	0.1586
Signal158.1_THR_8:96791410_G_A	158	1	THR	8:96791410_G_A	chr8:96291410-97291410	TRUE	New	New	No	rs3102519	A	G	0.3939	0.0432	0.0071	1.481e-09	1.04415	1.02972	1.05878	49813	972903	intron_variant	+-+-+++-+--++-+++++++-+??--	39.5	39.654	24	0.02329
Signal159.1_ALLOA_8:130725665_C_T	159	1	ALLOA	8:130725665_C_T	chr8:130218859-131225665	FALSE	Known	Known	No	rs6470764	T	C	0.2595	-0.0254	0.0039	9.074e-11	0.97492	0.967496	0.982401	403977	1120895	regulatory_region_variant	-+-+----++-+???------+---+-++-----++---+---++---+-+-?-++--++++---??---------+?-++++-++?	21.8	99.748	78	0.04908
Signal159.1_HIP_8:130718859_A_G	159	1	HIP	8:130718859_A_G		FALSE	Known			rs7814941	A	G	0.7965	0.0596	0.0067	3.889e-19	1.06141	1.04756	1.07544	97091	1037605	regulatory_region_variant	+++++++-+++---++-++--+---+?+++++-++++++++-+--??++?+	0	42.589	46	0.6159
Signal159.1_THR_8:130718859_A_G	159	1	THR	8:130718859_A_G		TRUE	Known			rs7814941	A	G	0.8063	0.0865	0.009	6.946e-22	1.09035	1.07129	1.10976	49696	963400	regulatory_region_variant	++++-++++-++--+++++++????++	12.6	25.161	22	0.2895
Signal159.1_TJR_8:130718859_A_G	159	1	TJR	8:130718859_A_G		FALSE	Known			rs7814941	A	G	0.803	0.0438	0.0075	5.474e-09	1.04477	1.02953	1.06024	76487	771453	regulatory_region_variant	+++++-+++-??+?-+-++++++++?-	33.2	32.927	22	0.06291
Signal160.1_ALLOA_8:143928956_T_C	160	1	ALLOA	8:143928956_T_C	chr8:143428956-144517469	TRUE	Known	Known	No	rs1114761	T	C	0.4171	0.0192	0.003	7.968e-11	1.01939	1.01341	1.0254	450843	1413888	intron_variant	++?++-++-++-++?-+++++++++-+++-++++?+++-++?+-++--+---?+--+-+--+-++?+++-++?-+---++--+??--	0	60.925	77	0.9105
Signal160.1_HIPKNEE_8:144017469_C_T	160	1	HIPKNEE	8:144017469_C_T		FALSE	Known			rs145183312	T	C	0.4221	0.0224	0.0039	1.021e-08	1.02265	1.01487	1.0305	213226	1077901	intergenic_variant	++++-+++-++++-++++-++++-++---+++--+++-++++++-+??++++-+++++--++?-+	0	48.827	61	0.8695
Signal161.1_ALLOA_9:4291928_A_C	161	1	ALLOA	9:4291928_A_C	chr9:3790823-4798576	FALSE	Known	Known	No	rs10974438	A	C	0.6474	0.0227	0.0029	9.514e-15	1.02296	1.01716	1.02879	486292	1460735	intron_variant	++++++--+-++++?+-+-+++-+--+?+++++-++++--+--------+++-+--+++-?-+++++-++-+++++-+---++?---	0	75.596	82	0.6777
Signal161.1_HIPKNEE_9:4291928_A_C	161	1	HIPKNEE	9:4291928_A_C		TRUE	Known			rs10974438	A	C	0.6435	0.0327	0.004	6.023e-16	1.03324	1.02517	1.04137	213034	1072511	intron_variant	-+++++-+-++++-+++++-+--++-+---+++++?+--+++++-+?+++++++-++++---++-	9.9	68.843	62	0.257
Signal161.1_HIP_9:4291928_A_C	161	1	HIP	9:4291928_A_C		FALSE	Known			rs10974438	A	C	0.6414	0.0393	0.0055	1.068e-12	1.04008	1.02893	1.05135	96567	1047285	intron_variant	++++++-++++-++-?--+-----+++--+++++++++-+++----?-+++	13.9	55.779	48	0.2056
Signal161.1_KNEE_9:4291928_A_C	161	1	KNEE	9:4291928_A_C		FALSE	Known			rs10974438	A	C	0.6408	0.0317	0.0044	3.12e-13	1.03221	1.02334	1.04115	171530	1136268	intron_variant	+++++++++-++++--+-++++-+---++++-?+--++-+++--+?+++++-+++--	0	48.111	54	0.6998
Signal161.1_THR_9:4291928_A_C	161	1	THR	9:4291928_A_C		FALSE	Known			rs10974438	A	C	0.6415	0.0512	0.0074	4.272e-12	1.05253	1.03738	1.06791	49850	973251	intron_variant	+-+++++-+-+++-+++-++---?-++	0	23.119	25	0.5706
Signal161.1_TJR_9:4290823_A_T	161	1	TJR	9:4290823_A_T		FALSE	Known			rs6476839	A	T	0.586	0.0366	0.0061	1.513e-09	1.03728	1.02495	1.04975	76870	781304	intron_variant	++++++++--+?-+++-+-+-+-++++	0	23.983	25	0.5204
Signal161.1_TJR_9:4298576_C_G	161	1	TJR	9:4298576_C_G		FALSE	Known			rs12350099	C	G	0.7925	-0.0536	0.0074	3.582e-13	0.947811	0.934164	0.961658	76604	771801	intron_variant	--------++??-++++--+-----?-	16.5	27.552	23	0.2332
Signal162.1_KNEE_9:16736867_C_A	162	1	KNEE	9:16736867_C_A	chr9:16236867-17236867	TRUE	New	New	No	rs10810601	A	C	0.6437	-0.0293	0.0047	4.993e-10	0.971125	0.96222	0.980112	150339	961482	intron_variant	-?-----------+---??++-+---++-?????????--+-+?--?--+-++??+-	18.2	48.877	40	0.1585
Signal162.1_TKR_9:16736867_C_A	162	1	TKR	9:16736867_C_A		FALSE	New			rs10810601	A	C	0.6527	-0.0469	0.0076	6.026e-10	0.954183	0.940075	0.968502	47701	941039	intron_variant	---+--+---??---+-?--++	29.1	25.372	18	0.115
Signal163.1_ALLOA_9:30513254_C_T	163	1	ALLOA	9:30513254_C_T	chr9:30013254-31013254	TRUE	New	New	No	rs66499412	T	C	0.2021	0.0244	0.004	7.739e-10	1.0247	1.0167	1.03277	402653	1117665	intergenic_variant	++++++-+--+++??++++++-+++++?++--++-++++--?+-+-++---+-++++--+?++?-?++++-+-++-+?-++??-++?	11	84.261	75	0.2174
Signal164.1_ALLOA_9:34532879_G_A	164	1	ALLOA	9:34532879_G_A	chr9:33616083-35032879	TRUE	New	Known	Yes	rs7036975	A	G	0.5374	-0.0231	0.003	2.226e-14	0.977165	0.971436	0.982927	402406	1382845	intergenic_variant	--?-+-------+-+--?---+-+++-?-----------+------------+-+++-+----+-+--+------+----+--+---	19.5	103.089	83	0.06687
Signal164.1_HIPKNEE_9:34521867_T_C	164	1	HIPKNEE	9:34521867_T_C		FALSE	Known			rs2281997	T	C	0.3178	0.0265	0.0044	1.194e-09	1.02685	1.01804	1.03575	193387	1027211	splice_polypyrimidine_tract_variant	+-?+?+++-+-++++++++-+?+--++++++++--++++-+++???+-++---++-+++-++-??	2.6	57.473	56	0.4204
Signal164.1_KNEE_9:34521867_T_C	164	1	KNEE	9:34521867_T_C		FALSE	Known			rs2281997	T	C	0.3164	0.0289	0.0047	9.36e-10	1.02932	1.01988	1.03885	156178	1090968	splice_polypyrimidine_tract_variant	-?++++-++++++++++??+---+++-+++--++++-++-+???-+-+-++-++??-	0	41.525	48	0.7337
Signal164.1_TJR_9:34116083_T_C	164	1	TJR	9:34116083_T_C		FALSE	Known			rs10971930	T	C	0.8712	-0.0566	0.0088	1.464e-10	0.944972	0.928813	0.961412	76487	771453	intron_variant	--------+-??+?--++-+---++?-	0	18.774	22	0.6592
Signal164.1_TKR_9:34116083_T_C	164	1	TKR	9:34116083_T_C		FALSE	Known			rs10971930	T	C	0.8707	-0.0692	0.0107	9.848e-11	0.93314	0.913774	0.952916	47619	940691	intron_variant	--------+-??+--++??--+	0	10.782	17	0.8677
Signal165.1_KNEE_9:37279161_A_T	165	1	KNEE	9:37279161_A_T	chr9:36779161-37779161	TRUE	New	New	No	rs1977756	A	T	0.4377	0.0264	0.0044	1.708e-09	1.02675	1.01794	1.03564	157275	1106648	intron_variant	-?++++++++++++++-?-+--+-+++--+++?+++------?--+?++++---?+-	0	42.647	50	0.7603
Signal166.1_KNEE_9:85119615_G_A	166	1	KNEE	9:85119615_G_A	chr9:84619615-85619615	TRUE	New	New	No	rs4877697	A	G	0.2109	-0.0311	0.0053	3.48e-09	0.969379	0.959361	0.979501	171805	1143838	intron_variant	+-----+--------++-+-+-+-+-+++---+++----++----??++---+---+	5.8	57.3	54	0.3538
Signal167.1_ALLOA_9:98264942_A_C	167	1	ALLOA	9:98264942_A_C	chr9:97736664-98764942	FALSE	Known	Known	No	rs28427480	A	C	0.8895	0.0291	0.0045	1.27e-10	1.02953	1.02049	1.03865	488649	1471425	intron_variant	+++-+?+-++++-++++++++-++--+--++-+--++++++-+++----------++--+-+++++---+--+-+++?++++++-+-	0	77.951	84	0.6652
Signal167.1_HIPKNEE_9:98245026_A_G	167	1	HIPKNEE	9:98245026_A_G		TRUE	Known			rs28510415	A	G	0.8946	0.0438	0.0064	6.874e-12	1.04477	1.03175	1.05796	212783	1080311	non_coding_transcript_exon_variant	+-++?++++++++++++++--++++-++--++---+--++++---++-++++++--++--++-+-	0	48.929	63	0.9033
Signal167.1_KNEE_9:98250674_T_C	167	1	KNEE	9:98250674_T_C		FALSE	Known			rs79057214	T	C	0.8943	0.0459	0.0069	2.844e-11	1.04697	1.03291	1.06122	171500	1144078	intron_variant	+++++++++++-++-+-+?+++-+++-++--+---+++++++-+++-++-----+-+	0	47.52	55	0.753
Signal167.1_HIP_9:98236664_C_T	167	1	HIP	9:98236664_C_T		FALSE	Known			rs3824488	T	C	0.1039	-0.0546	0.0088	4.656e-10	0.946864	0.930673	0.963337	96581	1050875	intron_variant	------------++-?---+--+---+-++--+-----++----+?+?+?+	0	31.977	46	0.9421
Signal167.1_TJR_9:98236664_C_T	167	1	TJR	9:98236664_C_T		FALSE	Known			rs3824488	T	C	0.1027	-0.0606	0.01	1.231e-09	0.9412	0.922932	0.959829	77032	786693	intron_variant	---------+-+-?-+----++--+?-	0	23.735	24	0.4768
Signal168.1_ALLOA_9:110461629_C_G	168	1	ALLOA	9:110461629_C_G	chr9:109908887-111030761	FALSE	Known	Known	Yes	rs6477588	C	G	0.2874	0.0209	0.0033	2.736e-10	1.02112	1.01454	1.02775	455893	1386495	intergenic_variant	++?++-+--+++-+++++---++++++---+++++++++++--+++++--??+????+--++++-++++++++-+-++-?-+++-?+	5	81.05	77	0.3541
Signal168.1_HIPKNEE_9:110408887_T_C	168	1	HIPKNEE	9:110408887_T_C		FALSE	Known			rs111333168	T	C	0.8729	0.0405	0.0058	4.084e-12	1.04133	1.02956	1.05324	212267	1079911	intergenic_variant	+-++?++++++++++++++-+++++++++-+++-+-+--++++--+??+++-+++++--+++---	0	53.185	61	0.7515
Signal168.1_HIP_9:110530761_T_C	168	1	HIP	9:110530761_T_C		FALSE	New			rs7865094	T	C	0.0869	0.0654	0.01	6.677e-11	1.06759	1.04687	1.08872	88759	1017085	regulatory_region_variant	?+++++++++--++-+++++--++++?-+++++--++-++-+-?+?-?-?-	12.4	50.239	44	0.24
Signal168.1_HIP_9:110428477_C_A	168	1	HIP	9:110428477_C_A		FALSE	Known			rs79752115	A	C	0.1151	-0.0703	0.0084	4.435e-17	0.932114	0.916894	0.947587	97223	1050615	upstream_gene_variant	----------++++-++--++-++----+++---+-------+?+?+?-?+	0	45.835	46	0.4791
Signal168.1_THR_9:110428477_C_A	168	1	THR	9:110428477_C_A		TRUE	Known			rs79752115	A	C	0.1158	-0.0985	0.0112	1.754e-18	0.906196	0.88652	0.926308	49898	981172	upstream_gene_variant	----------+---------+-++---	0	15.076	26	0.9559
Signal168.1_TJR_9:110428477_C_A	168	1	TJR	9:110428477_C_A		FALSE	Known			rs79752115	A	C	0.117	-0.0642	0.0093	6.397e-12	0.937817	0.920878	0.955068	77168	789225	upstream_gene_variant	--------+--+-+--+------++--	0	25.494	26	0.4912
Signal169.1_ALLOA_9:116905543_C_T	169	1	ALLOA	9:116905543_C_T	chr9:116405543-118375130	FALSE	Known	Known	No	rs4979341	T	C	0.2763	0.0283	0.0032	3.161e-18	1.0287	1.02227	1.03518	475897	1428558	intergenic_variant	-+++++-+++-+-+-+++++++???-+-++++++?+++-+++-+++-+-++-+++++--??--++++++-+++++-++-??---+++	0	71.618	78	0.6815
Signal169.1_HIPKNEE_9:116905543_C_T	169	1	HIPKNEE	9:116905543_C_T		FALSE	Known			rs4979341	T	C	0.2773	0.0366	0.0045	3.368e-16	1.03728	1.02817	1.04647	206681	1036964	intergenic_variant	-+++++++-+++++?+++---+--++-----++-+-+++++-?????++-+++-++++--+-+??	0	50.931	56	0.6667
Signal169.1_ALLOA_9:117835214_C_G	169	1	ALLOA	9:117835214_C_G		FALSE	Known			rs3789873	C	G	0.2774	0.0203	0.0033	4.101e-10	1.02051	1.01393	1.02713	457859	1420365	intron_variant	-+?-++++--++?+?+-++++++-+-+--+-++++++-+++-+-+-+++---++++++---+++++?++-+-++++-?+++++-??+	19.3	97.875	79	0.07375
Signal169.1_HIPKNEE_9:117835214_C_G	169	1	HIPKNEE	9:117835214_C_G		FALSE	Known			rs3789873	C	G	0.2784	0.0275	0.0045	1.334e-09	1.02788	1.01886	1.03699	194535	1034221	intron_variant	-+?+++++++-++++++++++-+-+-+-++++--?++++++-+??+-?+++++-+-++++--+??	20.3	71.542	57	0.09306
Signal169.1_HIP_9:117875130_T_C	169	1	HIP	9:117875130_T_C		FALSE	Known			rs1755646	T	C	0.4756	0.0471	0.0055	1.546e-17	1.04823	1.03699	1.05959	87745	1009975	intron_variant	?+++++++++++++??-+++-+-+++-+-?-+-++-++-++-+-+??--?+	3.2	44.407	43	0.4122
Signal169.1_KNEE_9:116909146_A_T	169	1	KNEE	9:116909146_A_T		FALSE	Known			rs1078301	A	T	0.7216	-0.0419	0.0049	7.282e-18	0.958966	0.9498	0.96822	166134	1100731	intergenic_variant	-------+--?---+-+------+-+++--+-++-----+????+?--+++++-??-	5.5	50.808	48	0.3636
Signal169.1_TKR_9:116909146_A_T	169	1	TKR	9:116909146_A_T		TRUE	Known			rs1078301	A	T	0.7347	-0.0747	0.0082	9.282e-20	0.928022	0.913226	0.943057	48079	958115	intergenic_variant	-----------+---++-?+-+	14.3	23.343	20	0.2723
Signal169.1_THR_9:116934860_C_T	169	1	THR	9:116934860_C_T		FALSE	Known			rs12552028	T	C	0.3265	0.0472	0.0074	2.051e-10	1.04833	1.03324	1.06365	49898	981172	intron_variant	++++++++++++++-+++-+----+++	0	21.697	26	0.7051
Signal169.1_THR_9:117835276_A_G	169	1	THR	9:117835276_A_G		FALSE	Known			rs3789870	A	G	0.2628	0.0649	0.0079	2.709e-16	1.06705	1.05066	1.0837	49787	973505	intron_variant	+++++++++++++-++-+-++?++?-+	11.2	27.04	24	0.3026
Signal169.1_THR_9:117866424_A_G	169	1	THR	9:117866424_A_G		FALSE	Known			rs1273108	A	G	0.5935	0.0624	0.0072	2.581e-18	1.06439	1.04947	1.07951	49898	981172	intron_variant	+++++++-+++++++++-+++++-+-+	0	20.926	26	0.7458
Signal169.1_TJR_9:116929327_T_C	169	1	TJR	9:116929327_T_C		FALSE	Known			rs737142	T	C	0.6703	-0.0544	0.0062	2.753e-18	0.947053	0.935614	0.958632	77149	787041	intron_variant	-----------+---------+-++?-	0	21.581	25	0.6598
Signal169.1_TJR_9:117862210_G_A	169	1	TJR	9:117862210_G_A		FALSE	Known			rs1330356	A	G	0.4747	0.0346	0.0059	5.676e-09	1.03521	1.0233	1.04725	76734	778772	intron_variant	++++++++-++?+?-+-+++-+++-?-	20.5	28.915	23	0.1831
Signal170.1_ALLOA_9:119129257_T_C	170	1	ALLOA	9:119129257_T_C	chr9:118629257-120905705	FALSE	New	Known	Yes	rs7033487	T	C	0.7957	0.0251	0.0035	1.291e-12	1.02542	1.01841	1.03248	478004	1343925	intron_variant	+-+++-------+++?++-+++--+++?+---++++++-+--+++++-+-???????---?++-++-++-+++?+++?-?---+---	0	72.036	73	0.5099
Signal170.1_HIPKNEE_9:119129691_G_A	170	1	HIPKNEE	9:119129691_G_A		FALSE	New			rs7020944	A	G	0.2003	-0.0412	0.005	1.06e-16	0.959637	0.950279	0.969088	208189	953659	intron_variant	-+---------+-------?-+-+----+--+??--?????++-+-?+-----+-------+??-	0	52.6	53	0.4897
Signal170.1_HIP_9:119129691_G_A	170	1	HIP	9:119129691_G_A		TRUE	New			rs7020944	A	G	0.2042	-0.0605	0.0066	7.727e-20	0.941294	0.929196	0.953549	97223	1050615	intron_variant	----------+-+-+-----+----+---+-----+-+---+-?-?+?-?+	5.7	48.756	46	0.3628
Signal170.1_THR_9:119129691_G_A	170	1	THR	9:119129691_G_A		FALSE	New			rs7020944	A	G	0.2053	-0.0646	0.0088	2.395e-13	0.937442	0.921412	0.953751	49818	978640	intron_variant	-+-----+--------+-----?-?--	5.8	25.48	24	0.38
Signal170.1_TJR_9:119129691_G_A	170	1	TJR	9:119129691_G_A		FALSE	New			rs7020944	A	G	0.2021	-0.0469	0.0075	3.636e-10	0.954183	0.940259	0.968313	77149	787041	intron_variant	-----------+-++----+-----?-	0	23.622	25	0.5413
Signal170.1_KNEE_9:119134796_A_G	170	1	KNEE	9:119134796_A_G		FALSE	New			rs7869550	A	G	0.7858	0.0363	0.0059	8.764e-10	1.03697	1.02504	1.04903	138978	654126	intron_variant	-++?-+-++++-+++++--+-++++--+-???-?????+-????+?-++++?+??-+	0	29.013	39	0.8785
Signal170.2_HIPKNEE_9:119370679_C_T	170	2	HIPKNEE	9:119370679_C_T		FALSE	Known			rs2416564	T	C	0.6086	-0.0257	0.0041	4.289e-10	0.974627	0.966827	0.982491	193821	1040301	intron_variant	--?-?-+++--+------+++--++-++++--+---+++++--?++??+-++-+--?+----?+-	6.2	60.738	57	0.3428
Signal170.2_HIP_9:119484379_T_C	170	2	HIP	9:119484379_T_C		FALSE	Known			rs1470185	T	C	0.2738	0.0558	0.0062	2.176e-19	1.05739	1.04461	1.07031	87845	1003975	intron_variant	?+++++++++++--+?+-++-++++++-+??+++-++-+-++++++-?+?-	1.1	44.509	44	0.4502
Signal170.2_HIP_9:119617858_G_C	170	2	HIP	9:119617858_G_C		FALSE	New			rs76056539	C	G	0.1323	0.0493	0.0079	4.473e-10	1.05054	1.03439	1.06693	97241	1050965	intron_variant	+++++++-++-+---++++---++---+++-+++++-+---++?-?-?+++	28.3	65.543	47	0.03807
Signal170.2_THR_9:119324929_G_C	170	2	THR	9:119324929_G_C		TRUE	Known			rs1321917	C	G	0.3957	0.0944	0.0071	3.299e-40	1.099	1.08381	1.1144	49861	980824	intron_variant	+++++++++-++++++-++++++-?++	17.7	30.365	25	0.2109
Signal170.2_THR_9:119370875_T_G	170	2	THR	9:119370875_T_G		FALSE	New			rs62576130	T	G	0.8649	0.1117	0.0107	1.023e-25	1.11818	1.09497	1.14187	49855	978988	intron_variant	+++++++-+-++++++++-+++?---+	0	18.789	25	0.8071
Signal170.2_HIP_9:119313486_A_G	170	2	HIP	9:119313486_A_G		FALSE	Known			rs1895062	A	G	0.6065	-0.069	0.0053	3.979e-38	0.933327	0.923682	0.943072	96625	1054865	intron_variant	------------++-?-++-+-+--++--+--++++-+-----+--++-?-	14	55.784	48	0.2054
Signal170.2_TJR_9:119313486_A_G	170	2	TJR	9:119313486_A_G		FALSE	Known			rs1895062	A	G	0.6	-0.0536	0.006	5.437e-19	0.947811	0.93673	0.959023	77051	788877	intron_variant	---------+---?-++--+---+---	15.2	29.48	25	0.2443
Signal170.3_TKR_9:120405705_T_C	170	3	TKR	9:120405705_T_C		TRUE	Known			rs957512	T	C	0.6489	0.0452	0.0076	2.753e-09	1.04624	1.03077	1.06194	48137	956279	intergenic_variant	+++++++-+-+-+-+-+?++-+	39.8	33.197	20	0.0321
Signal171.1_ALLOA_9:125641850_A_T	171	1	ALLOA	9:125641850_A_T	chr9:125141850-126318456	FALSE	New	New	No	rs2596703	A	T	0.2038	-0.0234	0.004	5.556e-09	0.976872	0.969243	0.98456	460585	1438385	intron_variant	--?+---+--+----------+-+----++---------++-+--++++---?--+------++-++--++--++--?+-++-+-??	7.2	87.306	81	0.2962
Signal171.1_HIPKNEE_9:125818456_G_C	171	1	HIPKNEE	9:125818456_G_C		FALSE	New			rs2430398	C	G	0.1577	-0.0347	0.006	5.855e-09	0.965895	0.954603	0.977321	210744	1061391	intron_variant	----?--+--+--------++----+-+-------?-------?-+-?-+--+++--+----?--	0	58.03	59	0.5113
Signal171.1_KNEE_9:125818456_G_C	171	1	KNEE	9:125818456_G_C		TRUE	New			rs2430398	C	G	0.166	-0.0404	0.0063	1.809e-10	0.960405	0.948619	0.972338	169751	1125148	intron_variant	+---+-+---------+-?---+-++------?----+---?-+--?+-+-++?---	0	41.248	51	0.8334
Signal172.1_HIP_9:129397014_C_T	172	1	HIP	9:129397014_C_T	chr9:128879230-130447173	FALSE	Known	Known	Yes	rs10448285	T	C	0.3479	-0.0513	0.0055	2.024e-20	0.949994	0.939808	0.96029	97310	1055035	intron_variant	-----------+-+-+------+-+++-+++----------++-++---?-	15.9	58.233	49	0.172
Signal172.1_KNEE_9:129379230_G_C	172	1	KNEE	9:129379230_G_C		FALSE	Known			rs10987373	C	G	0.3585	0.0288	0.0049	3.796e-09	1.02922	1.01938	1.03915	145014	795772	intron_variant	+++?++-++++++++-+?---+---+-+++-+++++---+-?-?--?++++-+-??+	0.5	49.247	49	0.4632
Signal172.1_THR_9:129412938_A_G	172	1	THR	9:129412938_A_G		TRUE	New			rs13300602	A	G	0.5238	-0.069	0.0071	2.912e-22	0.933327	0.920429	0.946405	49898	981172	intron_variant	---------+---++-++--++-+--+	0	20.359	26	0.7743
Signal172.1_TJR_9:129413209_G_A	172	1	TJR	9:129413209_G_A		FALSE	Known			rs10987385	A	G	0.213	0.0448	0.0072	5.501e-10	1.04582	1.03116	1.06068	77149	787041	intron_variant	+++++-++++++++++-++++++--?+	0	19.079	25	0.7933
Signal172.2_HIP_9:129947173_G_A	172	2	HIP	9:129947173_G_A		TRUE	Known			rs3780325	A	G	0.2168	0.0467	0.0064	2.257e-13	1.04781	1.03475	1.06103	96621	1053415	intron_variant	++++++++++---+-?--++-+++++++-++++-++-+----++--+?--+	9.5	53.025	48	0.2866
Signal172.2_THR_9:129941057_C_A	172	2	THR	9:129941057_C_A		FALSE	Known			rs2095140	A	C	0.2206	0.06	0.0084	8.108e-13	1.06184	1.0445	1.07946	49824	973853	intron_variant	+++++++++--++++-+---+?-+++-	0	16.07	25	0.9127
Signal173.1_ALLOA_10:21822856_A_G	173	1	ALLOA	10:21822856_A_G	chr10:21134273-22322856	TRUE	New	New	No	rs10828247	A	G	0.6574	-0.0203	0.0032	2.371e-10	0.979905	0.973778	0.98607	412957	1373177	upstream_gene_variant	-???+????++-+-?-+-----------+--+-??---0?--???????-+-?+--+-+-?+-?--?--+-++++++-+-++??+?-	4.8	64.048	61	0.3701
Signal173.1_KNEE_10:21634273_G_C	173	1	KNEE	10:21634273_G_C		FALSE	New			rs7923649	C	G	0.1712	0.0331	0.0057	5.228e-09	1.03365	1.02217	1.04527	170968	1135198	intron_variant	++++-++-+++++++--?-++--+-++-+--?-++++-+-+++++??+++--++?-+	0	45.979	51	0.6729
Signal174.1_HIP_10:22839463_C_A	174	1	HIP	10:22839463_C_A	chr10:22339463-23339463	FALSE	New	New	No	rs10047326	A	C	0.6158	-0.0329	0.0057	6.746e-09	0.967635	0.956885	0.978506	88869	1018715	intron_variant	?----------++--+++++++----+-++--++-----+---+-??--?-	7.4	49.672	46	0.3292
Signal174.1_THR_10:22839463_C_A	174	1	THR	10:22839463_C_A		TRUE	New			rs10047326	A	C	0.6107	-0.0459	0.0072	1.464e-10	0.955137	0.941753	0.968712	49770	970719	intron_variant	---+---+----+-----+--+???--	0	19.75	23	0.6569
Signal175.1_HIP_10:32628537_C_T	175	1	HIP	10:32628537_C_T	chr10:32128537-33135834	TRUE	New	New	No	rs77706860	T	C	0.1414	0.0687	0.0075	4.061e-20	1.07111	1.05548	1.08698	96625	1054865	intron_variant	++++++++++++-++?++-+++--++-+---+++++-+++++-+--+-+?+	0.5	48.241	48	0.4631
Signal175.1_THR_10:32635834_G_A	175	1	THR	10:32635834_G_A		FALSE	New			rs11597888	A	G	0.1681	0.0705	0.0093	2.646e-14	1.07304	1.05366	1.09278	49696	963400	synonymous_variant	+++++++-+++++++-++++-????+-	0	15.076	22	0.8589
Signal176.1_ALLOA_10:64533904_T_A	176	1	ALLOA	10:64533904_T_A	chr10:64033904-65865736	TRUE	New	New	No	rs11592442	A	T	0.4115	0.0202	0.0029	1.885e-12	1.02041	1.01462	1.02622	485843	1449475	intergenic_variant	--+++?++++-+-++-++++++-++++?+-+++-++++---+---+++--+-+---++-+?++-?++---++--+-++++-?+-???	29	109.81	78	0.01025
Signal176.1_HIPKNEE_10:64564892_G_T	176	1	HIPKNEE	10:64564892_G_T		FALSE	New			rs2236295	T	G	0.3932	0.0277	0.004	3.326e-12	1.02809	1.02006	1.03618	211609	1070471	missense_variant	+-++?+++++-++-++++--++-+++++++++++?+--------+-??++++---+-+--+++??	23.7	76.057	58	0.05602
Signal176.1_HIP_10:65323265_G_A	176	1	HIP	10:65323265_G_A		FALSE	New			rs7899657	A	G	0.4664	-0.0315	0.0053	2.102e-09	0.968991	0.958977	0.979109	96328	1046845	intron_variant	-----+----+---??+++-+++-+---+--+--+-++--+-+---?+-?-	0	45.669	46	0.486
Signal176.1_KNEE_10:64758497_T_C	176	1	KNEE	10:64758497_T_C		FALSE	New			rs10995385	T	C	0.5306	-0.0334	0.0048	2.246e-12	0.967152	0.958095	0.976293	140653	1061788	intergenic_variant	-?----+--??---+--+----+-++-------+++--+-????-+----++++??-	17.1	56.668	47	0.1577
Signal176.1_THR_10:65365736_G_C	176	1	THR	10:65365736_G_C		FALSE	New			rs12779973	C	G	0.2579	-0.0527	0.0081	8.05e-11	0.948665	0.933723	0.963845	49855	978988	intron_variant	---+------++----+--+-+?++-+	8.8	27.427	25	0.3349
Signal176.1_TKR_10:64620042_C_T	176	1	TKR	10:64620042_C_T		FALSE	New			rs911610	T	C	0.4113	0.042	0.0073	1.001e-08	1.04289	1.02808	1.05792	48079	958115	intron_variant	+++++++-++++---+--?++-	21	25.328	20	0.1892
Signal177.1_TKR_10:70343612_A_G	177	1	TKR	10:70343612_A_G	chr10:69843612-70843612	TRUE	New	New	No	rs1935454	A	G	0.4031	-0.0422	0.0074	1.134e-08	0.958678	0.944874	0.972684	47822	950194	intron_variant	------++---?--++++?+--	49.7	37.791	19	0.006309
Signal178.1_HIP_10:73776475_G_T	178	1	HIP	10:73776475_G_T	chr10:73276475-74311262	FALSE	Known	Known	No	rs1245585	T	G	0.4737	0.0336	0.0052	1.426e-10	1.03417	1.02368	1.04476	97328	1055375	downstream_gene_variant	++++++-+++--+++++++---+--+++++++-+++--+++-+++-+--++	20.3	62.718	50	0.1069
Signal178.1_KNEE_10:73811262_G_GA	178	1	KNEE	10:73811262_G_GA		FALSE	Known			rs34843966	G	GA	0.5336	0.0378	0.0061	6.98e-10	1.03852	1.02618	1.05101	78514	699705	downstream_gene_variant	??++?+?????????????????????????++-+-++???????????????+??+	20.2	13.782	11	0.2453
Signal178.1_THR_10:73782236_G_A	178	1	THR	10:73782236_G_A		TRUE	Known			rs7895905	A	G	0.598	0.0539	0.0072	5.702e-14	1.05538	1.04059	1.07038	49850	973251	intergenic_variant	+++++++-+---++++-+++--+?+++	0	15.608	25	0.926
Signal179.1_THR_10:75991641_C_A	179	1	THR	10:75991641_C_A	chr10:75491641-76491641	TRUE	New	New	No	rs1908335	A	C	0.5985	-0.0466	0.0072	7.191e-11	0.954469	0.941094	0.968034	49781	971669	intron_variant	-------+-+---+-------??--+-	15.5	28.392	24	0.2439
Signal180.1_ALLOA_10:78244948_T_C	180	1	ALLOA	10:78244948_T_C	chr10:77711662-78877170	FALSE	Known	Known	No	rs1907331	T	C	0.6528	-0.019	0.003	1.828e-10	0.981179	0.975427	0.986966	485582	1427355	intron_variant	++-+-?--++++---+---------+--+----+----+-+?-----+--??---+---+---?+?+++++--?--+++?+---+--	0	77.609	78	0.4912
Signal180.1_HIPKNEE_10:78211662_A_G	180	1	HIPKNEE	10:78211662_A_G		TRUE	Known			rs11001784	A	G	0.6474	-0.0303	0.004	6.802e-14	0.970154	0.962578	0.97779	212122	1072391	intron_variant	-+--?-----++------+-+--+----+-+++-+?----+---++--+----++-----+--+-	30.1	88.748	62	0.01456
Signal180.1_KNEE_10:78211662_A_G	180	1	KNEE	10:78211662_A_G		FALSE	Known			rs11001784	A	G	0.649	-0.0279	0.0044	2.099e-10	0.972486	0.964135	0.980908	170872	1134928	intron_variant	+-----+-------+++-?-+----+-+++-+?----++---++---+-----+?-+	20.8	66.933	53	0.09449
Signal180.1_HIP_10:78226098_G_A	180	1	HIP	10:78226098_G_A		FALSE	Known			rs11001788	A	G	0.3471	0.0373	0.0055	1.278e-11	1.038	1.02687	1.04925	96324	1045005	intron_variant	++++++++++-+--??+++++--++++++--+++++---++++++??--++	8.9	50.481	46	0.3009
Signal180.1_THR_10:78226098_G_A	180	1	THR	10:78226098_G_A		FALSE	Known			rs11001788	A	G	0.3516	0.042	0.0073	9.137e-09	1.04289	1.02808	1.05792	49807	971067	intron_variant	+++++++++-++-++---++++??+++	0	23.812	24	0.4724
Signal180.1_TJR_10:78377170_C_T	180	1	TJR	10:78377170_C_T		FALSE	Known			rs11497798	T	C	0.4956	-0.048	0.007	8.344e-12	0.953134	0.940146	0.966301	51927	539734	intergenic_variant	?-??-?--??-??????????????--	0	2.017	6	0.9182
Signal180.1_TKR_10:78322127_A_G	180	1	TKR	10:78322127_A_G		FALSE	Known			rs2637262	A	G	0.5755	0.0596	0.0105	1.206e-08	1.06141	1.03979	1.08348	25247	521542	upstream_gene_variant	+????++???++?????+?-??	12.9	6.888	6	0.3313
Signal181.1_HIP_10:79434458_A_G	181	1	HIP	10:79434458_A_G	chr10:78934458-79934458	TRUE	New	Known	Yes	rs11002234	A	G	0.7771	-0.0383	0.0063	1.359e-09	0.962424	0.950613	0.974382	96501	1020155	intergenic_variant	------+----+--?-++++-+-----+???+++------+-++-?-?+-+	0	38.901	44	0.6894
Signal182.1_ALLOA_10:104230012_C_T	182	1	ALLOA	10:104230012_C_T	chr10:103730012-104730012	TRUE	New	New	No	rs3808937	T	C	0.1863	-0.0212	0.0037	7.518e-09	0.979023	0.971949	0.986149	479731	1448838	intron_variant	++-+-?++-+----?--------+---+--+---?---+--+-+--+-------+-++------+---+----++--?-++--+?-?	0	68.941	80	0.8064
Signal183.1_THR_10:124223944_C_T	183	1	THR	10:124223944_C_T	chr10:123723944-124723944	FALSE	New	New	No	rs2248799	T	C	0.4816	0.0419	0.007	2.271e-09	1.04279	1.02858	1.0572	49898	981172	intron_variant	+++++++-+-++-+++---++++-++-	0.7	26.179	26	0.4533
Signal183.1_TJR_10:124223944_C_T	183	1	TJR	10:124223944_C_T		TRUE	New			rs2248799	T	C	0.4836	0.0381	0.0059	1.203e-10	1.03884	1.02689	1.05092	77168	789225	intron_variant	+++++++++-+-++-++++---++++-	29.2	36.747	26	0.07876
Signal184.1_THR_10:126293309_A_G	184	1	THR	10:126293309_A_G	chr10:125793309-127044646	TRUE	New	New	No	rs35837782	A	G	0.3538	0.051	0.0074	3.956e-12	1.05232	1.03717	1.0677	49898	981172	intron_variant	+++-+++++++++--++++++---+-+	0	24.674	26	0.5375
Signal184.1_TJR_10:126539839_A_G	184	1	TJR	10:126539839_A_G		FALSE	New			rs7097177	A	G	0.3215	-0.0414	0.0064	9.191e-11	0.959445	0.947485	0.971556	77168	789225	intergenic_variant	----+---+-+-+-----+------+-	0	21.159	26	0.7337
Signal184.1_TKR_10:126544646_A_T	184	1	TKR	10:126544646_A_T		FALSE	New			rs12764568	A	T	0.4368	-0.0502	0.0087	9.295e-09	0.951039	0.93496	0.967395	33038	613149	intergenic_variant	--?----+?---++---++---	0	18.941	19	0.4606
Signal185.1_KNEE_11:10340423_C_T	185	1	KNEE	11:10340423_C_T	chr11:9840423-10858540	FALSE	Known	Known	No	rs11042731	T	C	0.2662	0.0322	0.0049	5.534e-11	1.03272	1.02285	1.04269	161687	992904	intron_variant	-+++++-+++?++-++-?---++--+-+-??--?????++++??++?+---+-??-+	21	53.155	42	0.1161
Signal185.1_TKR_11:10358540_G_A	185	1	TKR	11:10358540_G_A		TRUE	Known			rs7925720	A	G	0.4129	0.0528	0.0078	1.452e-11	1.05422	1.03822	1.07046	41575	883721	intron_variant	+?++?++?+??+???????+??	0	6.124	7	0.5254
Signal186.1_ALLOA_11:13349477_T_C	186	1	ALLOA	11:13349477_T_C	chr11:12258660-13861005	TRUE	Known	Known	No	rs11826177	T	C	0.3965	-0.0228	0.0036	1.934e-10	0.977458	0.970585	0.984379	308323	1044260	intron_variant	????-???????-------???-+-???????-???---??-????????--+--+--+++-?????????????????++??????	0	27.314	29	0.5547
Signal186.1_HIPKNEE_11:13361005_T_C	186	1	HIPKNEE	11:13361005_T_C		FALSE	Known			rs1037169	T	C	0.3212	-0.0274	0.0048	1.066e-08	0.972972	0.963861	0.982169	156158	864867	intron_variant	+-??-----?----+---+-+-----+-+-+-+--?????+--+-+-?-+-++---+++-++++-	18.9	67.853	55	0.1144
Signal186.1_TKR_11:13357183_G_A	186	1	TKR	11:13357183_G_A		FALSE	Known			rs10832027	A	G	0.6359	0.0457	0.0076	1.991e-09	1.04676	1.03128	1.06247	47822	950194	intron_variant	+++-+++-++-?++--++?+-+	16.8	22.836	19	0.2446
Signal186.2_HAND_11:12822588_G_A	186	2	HAND	11:12822588_G_A		TRUE	Known			rs10500759	A	G	0.406	-0.0717	0.0085	4.727e-17	0.93081	0.915432	0.946447	39131	849115	intron_variant	---?--------+-?-+--+-------------+-----++--	0	30.484	40	0.8613
Signal186.2_HIP_11:12872156_A_T	186	2	HIP	11:12872156_A_T		FALSE	Known			rs1899068	A	T	0.3991	0.037	0.0057	6.609e-11	1.03769	1.02616	1.04935	88429	1002405	intron_variant	?+++++++++++-+?++---+-+---+---?+--+++-+++--+-???+?-	47.9	82.532	43	0.0002718
Signal186.2_KNEE_11:12790875_A_G	186	2	KNEE	11:12790875_A_G		FALSE	Known			rs10831907	A	G	0.6227	0.0261	0.0043	1.151e-09	1.02644	1.01783	1.03513	171428	1132858	intron_variant	+++++++--+++++---++-+++-+--+--++?++-++-++++++?++++--+??++	18.2	63.561	52	0.1306
Signal186.2_THR_11:12835952_G_A	186	2	THR	11:12835952_G_A		FALSE	Known			rs11022512	A	G	0.3904	0.0532	0.0072	1.352e-13	1.05464	1.03986	1.06963	49807	971067	intron_variant	++++++++--+++-++-+++-+??+++	19.8	29.935	24	0.1869
Signal186.2_THUMB_11:12758660_C_T	186	2	THUMB	11:12758660_C_T		FALSE	Known			rs10831903	T	C	0.3945	-0.0912	0.0136	1.795e-11	0.912835	0.888824	0.937494	16604	753895	intron_variant	------+---?-------+---+-?+?-?	0	23.941	24	0.465
Signal186.2_TKR_11:12809152_G_A	186	2	TKR	11:12809152_G_A		FALSE	Known			rs1440286	A	G	0.3778	-0.0489	0.0075	6.57e-11	0.952276	0.938381	0.966378	47880	948358	intron_variant	-------+---?+---+?-+--	19.8	23.68	19	0.2087
Signal187.1_ALLOA_11:28599880_T_A	187	1	ALLOA	11:28599880_T_A	chr11:28099880-29380799	FALSE	Known	Known	No	rs11030381	A	T	0.5803	0.0171	0.003	6.545e-09	1.01725	1.01128	1.02325	458879	1426395	intergenic_variant	+-?+++-+---+++?-++++-+--++++++-+++++++++++++++---+++?+-++++-?---+++--+-+-++-+-+---???--	5.8	83.845	79	0.3334
Signal187.1_HIPKNEE_11:28880799_TCTAC_T	187	1	HIPKNEE	11:28880799_TCTAC_T		TRUE	Known			11:28880799_TCTAC_T	T	TCTAC	0.2148	0.0583	0.0096	1.354e-09	1.06003	1.04027	1.08017	41031	340456	-	?????+????????????????????????????-+??????????????????????????+??	0	1.441	3	0.696
Signal188.1_ALLOA_11:30837058_T_C	188	1	ALLOA	11:30837058_T_C	chr11:30337058-31337058	TRUE	New	Known	Yes	rs7950105	T	C	0.4507	0.0204	0.0029	4.253e-12	1.02061	1.01482	1.02643	446890	1402348	intergenic_variant	-+?++--+-+---+++++++-+???++-+-+-++?++++--+-++--++---++++---??---+---++-+++-++-+??--+++-	0	73.731	77	0.5845
Signal189.1_ALLOA_11:47468791_C_T	189	1	ALLOA	11:47468791_C_T	chr11:46968791-49295664	FALSE	Known	Known	No	rs3740685	T	C	0.6662	-0.0197	0.0031	2.029e-10	0.980493	0.974553	0.986468	454138	1421005	intron_variant	--?+-?----+-?-?----+-++-+--?++----+-----+?+--+++----?-+++-++-++?+-+--+++++---+++-+-?+++	0	62.774	77	0.8792
Signal189.1_ALLOA_11:48795664_G_A	189	1	ALLOA	11:48795664_G_A		FALSE	Known			rs553809825	A	G	0.0258	0.0734	0.0124	3.813e-09	1.07616	1.05032	1.10264	274383	1036640	intergenic_variant	????+???????-+-???????+--?+?????+???++-???????????????????-????????????????????????????	13.1	13.804	12	0.3134
Signal189.1_HIPKNEE_11:47951353_C_A	189	1	HIPKNEE	11:47951353_C_A		FALSE	Known			rs1228024	A	C	0.6504	-0.0246	0.0043	1.121e-08	0.9757	0.967512	0.983958	193374	1038361	intergenic_variant	++?-?-+-----------+--?+--+++-----+??++--+---++??++++-+++-----+-++	8.4	62.195	57	0.2965
Signal189.1_HIP_11:47951353_C_A	189	1	HIP	11:47951353_C_A		TRUE	Known			rs1228024	A	C	0.651	-0.0382	0.0059	7.262e-11	0.96252	0.951454	0.973715	88549	1013485	intergenic_variant	?---------+++-?++--+++--+-?----+--+--+++---+--?+-?+	0	39.905	45	0.6871
Signal189.1_THR_11:47951353_C_A	189	1	THR	11:47951353_C_A		FALSE	Known			rs1228024	A	C	0.6547	-0.043	0.0074	6.468e-09	0.957911	0.944118	0.971906	49739	965584	intergenic_variant	-------+---+-+--+++--?-??-+	0	21.933	23	0.5243
Signal190.1_ALLOA_11:65566719_T_G	190	1	ALLOA	11:65566719_T_G	chr11:64621203-67597778	FALSE	Known	Known	Yes	rs557675	T	G	0.5509	0.0186	0.0028	5.213e-11	1.01877	1.0132	1.02438	478310	1428415	upstream_gene_variant	+--+-?-+-++-++?+++---+???++?++-+++++-++++?-++--+-+--++-++++??--+-++--++++--++++??++-+-+	3.3	77.598	75	0.3959
Signal190.1_ALLOA_11:67076064_G_A	190	1	ALLOA	11:67076064_G_A		FALSE	Known			rs34695471	A	G	0.0584	-0.0543	0.0064	2.017e-17	0.947148	0.935341	0.959104	472634	1297595	intron_variant	---+-+-++++----?--++--???+----++-------?--+-+---++???????-??-+--++-+--+--?--?????+++---	10	73.312	66	0.2508
Signal190.1_HIPKNEE_11:65733465_G_A	190	1	HIPKNEE	11:65733465_G_A		FALSE	Known			rs79177013	A	G	0.0533	-0.0557	0.009	5.829e-10	0.945823	0.929285	0.962655	203941	907166	splice_region_variant	+-+-?-+----+-+-----?-?--+++----+??--??????????--+--+++------?????	17.5	53.305	44	0.1588
Signal190.1_HIP_11:65261438_C_A	190	1	HIP	11:65261438_C_A		FALSE	Known			rs1194338	A	C	0.2478	-0.0552	0.0063	1.187e-18	0.946296	0.934683	0.958053	96744	1022435	upstream_gene_variant	-----------+----+--+--+-+-+-???--++-+------+++-?-+-	6	48.912	46	0.357
Signal190.1_HIP_11:66988048_C_A	190	1	HIP	11:66988048_C_A		FALSE	Known			rs12790261	A	C	0.0719	-0.0998	0.0108	1.671e-20	0.905018	0.886063	0.92438	95762	1003115	intron_variant	---------------?+-+++-++++?-???---+---+----?+???-+?	0	39.849	40	0.477
Signal190.1_KNEE_11:67024534_C_T	190	1	KNEE	11:67024534_C_T		FALSE	Known			rs7952436	T	C	0.0674	-0.0679	0.0104	6.312e-11	0.934354	0.915501	0.953595	125218	622301	3_prime_UTR_variant	---?+--+-?-----++-?----+-+-+-?????????-?????-?-----?-???+	0.9	34.312	34	0.4528
Signal190.1_THR_11:65332273_C_T	190	1	THR	11:65332273_C_T		TRUE	Known			rs2510078	T	C	0.2505	-0.085	0.0083	1.15e-24	0.918512	0.903691	0.933577	49861	980824	downstream_gene_variant	-------------+-+------+-?--	0	17.23	25	0.8733
Signal190.1_THR_11:67097778_T_C	190	1	THR	11:67097778_T_C		FALSE	Known			rs76335321	T	C	0.9253	0.1294	0.0142	9.779e-20	1.13815	1.10691	1.17027	49691	963337	intergenic_variant	+++++++-+--++--++-+++???-?+	0	19.898	22	0.5894
Signal190.1_TJR_11:65257329_A_G	190	1	TJR	11:65257329_A_G		FALSE	Known			rs1152620	A	G	0.7542	0.0544	0.007	5.791e-15	1.05591	1.04152	1.07049	77168	789225	regulatory_region_variant	++++++++-+--++++---++++++-+	0	17.873	26	0.8804
Signal190.1_HIPKNEE_11:66872320_C_T	190	1	HIPKNEE	11:66872320_C_T		FALSE	Known			11:66872320_C_T	T	C	0.0583	-0.0723	0.0088	2.391e-16	0.930252	0.914345	0.946436	205256	907381	intergenic_variant	+---+-+----+-------?+-+-+++--+--??--???????????----+--+----+?????	0	33.299	45	0.9012
Signal190.1_TJR_11:66872320_C_T	190	1	TJR	11:66872320_C_T		FALSE	Known			11:66872320_C_T	T	C	0.0614	-0.0917	0.013	1.874e-12	0.912379	0.889425	0.935925	77149	787041	intergenic_variant	--------+++-++--++--+----?-	0	22.786	25	0.59
Signal190.2_HIP_11:66247844_G_A	190	2	HIP	11:66247844_G_A		TRUE	New			rs2279864	A	G	0.2751	0.0449	0.0059	3.55e-14	1.04592	1.0339	1.05809	96547	1007195	5_prime_UTR_variant	++++++++++++++-++--+-++--+?-???-+++---++-+-+-+??-++	21	55.665	44	0.1117
Signal190.3_THR_11:65121203_G_T	190	3	THR	11:65121203_G_T		TRUE	New			rs658794	T	G	0.1075	0.0886	0.0121	2.373e-13	1.09264	1.06704	1.11887	49781	971669	upstream_gene_variant	++++-++-++-+++-++----??+-++	0	23.01	24	0.5192
Signal191.1_KNEE_11:74265980_G_A	191	1	KNEE	11:74265980_G_A	chr11:73765980-74769630	FALSE	Known	Known	No	rs1791495	A	G	0.2143	0.0342	0.0051	2.478e-11	1.03479	1.0245	1.04519	170988	1117658	intron_variant	++++++-++++++++++++++++--+++-+++++++++-+?-??--++-+-+++??+	5.5	53.96	51	0.3619
Signal191.1_TKR_11:74269630_G_A	191	1	TKR	11:74269630_G_A		TRUE	Known			rs1292504	A	G	0.2581	0.0608	0.0082	1.199e-13	1.06269	1.04574	1.0799	48079	958115	intron_variant	+++++++-+-+-++++-+?++-	0	17.964	20	0.5898
Signal192.1_ALLOA_11:95797111_T_G	192	1	ALLOA	11:95797111_T_G	chr11:95293951-96297111	FALSE	Known	Known	No	rs10831477	T	G	0.8157	0.0231	0.0036	1.399e-10	1.02337	1.01617	1.03062	485252	1455995	intron_variant	+++++?--+++--+++-++-++-++-+?+--+++++++++-?----+++-++?++++---?-+--?+++++++++-+?+--+?-?+?	3.6	78.842	76	0.3891
Signal192.1_HIPKNEE_11:95797111_T_G	192	1	HIPKNEE	11:95797111_T_G		FALSE	Known			rs10831477	T	G	0.8109	0.0367	0.005	1.466e-13	1.03738	1.02727	1.0476	211767	1077631	intron_variant	+-++?+++-+++++++++-++?---+--+-+-+++++++++--+++??-++-++++++-++-?-+	0	57.96	59	0.5139
Signal192.1_TJR_11:95797111_T_G	192	1	TJR	11:95797111_T_G		FALSE	Known			rs10831477	T	G	0.8161	0.0587	0.0077	2.907e-14	1.06046	1.04457	1.07658	76785	779374	intron_variant	++++++++--?-+?---+++++++-?-	19.8	28.672	23	0.1914
Signal192.1_HIP_11:95794754_T_C	192	1	HIP	11:95794754_T_C		FALSE	Known			rs11021409	T	C	0.8259	0.0505	0.007	6.897e-13	1.0518	1.03747	1.06633	96382	1052965	intron_variant	++++++++++-+-+??+-+---+-++-+-+++-++-+++++++++-+?+?+	26.8	62.813	46	0.05015
Signal192.1_THR_11:95794754_T_C	192	1	THR	11:95794754_T_C		TRUE	Known			rs11021409	T	C	0.8268	0.0762	0.0094	6.526e-16	1.07918	1.05948	1.09925	49861	980824	intron_variant	+++++++++-++--+++++++--+?--	7.9	27.141	25	0.3489
Signal192.1_KNEE_11:95796910_A_C	192	1	KNEE	11:95796910_A_C		FALSE	Known			rs10831476	A	C	0.8128	0.0349	0.0054	1.227e-10	1.03552	1.02461	1.04653	171221	1133118	intron_variant	-+++++++++++++-++-----+-++++-++?+++++++--+++-??+-+-++??+-	0	39.235	51	0.8852
Signal192.1_TKR_11:95793951_T_C	192	1	TKR	11:95793951_T_C		FALSE	Known			rs10501839	T	C	0.6456	0.0471	0.0076	6.208e-10	1.04823	1.03273	1.06396	48079	958115	intron_variant	+++++++-+--+--++++?--+	0	11.393	20	0.9354
Signal193.1_HIP_11:115341893_T_C	193	1	HIP	11:115341893_T_C	chr11:114841893-115841893	TRUE	New	New	No	rs10790077	T	C	0.6056	-0.0324	0.0054	1.966e-09	0.968119	0.957927	0.97842	96059	1022265	intron_variant	---------0-----?---+-+------???---+-----++-+--+?+-+	21.4	57.25	45	0.1041
Signal194.1_ALLOA_11:121540642_G_A	194	1	ALLOA	11:121540642_G_A	chr11:121040642-122040642	TRUE	New	New	No	rs531294	A	G	0.5415	-0.0164	0.0029	1.24e-08	0.983734	0.978158	0.989341	457026	1431755	regulatory_region_variant	+-?--?-++--++--+----+-++---?------+--+------+---+++-++--+-+-?+-++?-+-+--+++-+++-+?-++-+	0	75.398	80	0.6248
Signal195.1_HAND_12:15054016_G_A	195	1	HAND	12:15054016_G_A	chr12:14541938-15564363	FALSE	Known	Known	No	rs7294636	A	G	0.3725	0.0527	0.0087	1.223e-09	1.05411	1.03629	1.07224	39035	840690	intron_variant	+++?++-+++++-++--+++++-++-+-?++?+++++-+++--	29.9	55.673	39	0.04058
Signal195.1_HIPKNEE_12:15064363_C_T	195	1	HIPKNEE	12:15064363_C_T		FALSE	Known			rs4764133	T	C	0.3538	-0.029	0.004	7.764e-13	0.971416	0.96383	0.979062	213292	1080331	downstream_gene_variant	+-----+-+------------?--+-++-----+---+----+---?++---+----+++-++-+	0	59.936	62	0.5507
Signal195.1_KNEE_12:15064363_C_T	195	1	KNEE	12:15064363_C_T		FALSE	Known			rs4764133	T	C	0.3439	-0.0297	0.0044	1.649e-11	0.970737	0.962401	0.979144	172131	1144188	downstream_gene_variant	-------+----------------------+---+--++---+-+?++-++-+++++	0	43.439	55	0.8699
Signal195.1_FINGER_12:15041938_T_G	195	1	FINGER	12:15041938_T_G		TRUE	Known			rs2430740	T	G	0.6159	-0.1389	0.0159	2.681e-18	0.870315	0.843611	0.897864	14609	624835	intron_variant	-?--?---??-?----+----++---+	21.8	26.843	21	0.1761
Signal195.1_TJR_12:15041938_T_G	195	1	TJR	12:15041938_T_G		FALSE	Known			rs2430740	T	G	0.6256	0.0406	0.0063	8.938e-11	1.04144	1.02866	1.05437	75194	721813	intron_variant	?+++++++++-++?++++-++++----	0	22.727	24	0.536
Signal195.1_TKR_12:15045427_T_C	195	1	TKR	12:15045427_T_C		FALSE	Known			rs4764131	T	C	0.6522	0.0446	0.0077	5.971e-09	1.04561	1.02995	1.06151	47798	948010	intron_variant	+++++++-++-?+++--??-++	0	14.602	18	0.6891
Signal196.1_KNEE_12:16993026_C_T	196	1	KNEE	12:16993026_C_T	chr12:16493026-17493026	TRUE	New	New	No	rs10744137	T	C	0.2406	0.0282	0.005	1.265e-08	1.0286	1.01857	1.03873	170082	1125568	intergenic_variant	+++++++++++-+++++-?+-++--+++++-+?+++--+-+?+++-+++-+++-??-	0	38.861	51	0.8936
Signal197.1_ALLOA_12:19381366_TTC_T	197	1	ALLOA	12:19381366_TTC_T	chr12:18881366-19881366	TRUE	New	New	No	12:19381366_TTC_T	T	TTC	0.6909	0.027	0.0047	9.606e-09	1.02737	1.01795	1.03688	192310	714917	-	????+????????++++?????????+??????????????-??????????+-+++++??+?????????????????????????	42.8	24.477	14	0.0401
Signal198.1_ALLOA_12:23960729_C_T	198	1	ALLOA	12:23960729_C_T	chr12:23429026-24556163	FALSE	Known	Known	Yes	rs11831278	T	C	0.154	0.0331	0.0039	1.235e-17	1.03365	1.02578	1.04159	488649	1471425	intron_variant	--+++?++++++-+++++++-++-+-+-++-+++-+++++++++++++-+++-++-+--++-+-++++----+++--?+---++-+-	16.1	100.07	84	0.1114
Signal198.1_HIPKNEE_12:23929026_C_T	198	1	HIPKNEE	12:23929026_C_T		FALSE	Known			rs10771027	T	C	0.5852	0.0377	0.0041	5.872e-20	1.03842	1.03011	1.0468	195536	1054101	intron_variant	++?+?+++++++++-++++-++++-++++++-++-+++++++++--++--++---+++++-+--+	0	54.667	62	0.7343
Signal198.1_KNEE_12:24056163_T_G	198	1	KNEE	12:24056163_T_G		FALSE	New			rs11047154	T	G	0.8751	-0.0471	0.008	4.126e-09	0.953992	0.93915	0.969068	172186	1142128	intron_variant	----+-++--------+------+++--++----+-++-----++--+-+-+++??+	11.3	60.856	54	0.2428
Signal198.1_SPINE_12:23974404_G_C	198	1	SPINE	12:23974404_G_C		FALSE	Known			rs12308843	C	G	0.2399	0.0596	0.0071	2.897e-17	1.06141	1.04674	1.07629	75049	822594	intron_variant	+++-+-+++++++-+++++-+++++++-++???++++++-??-	22	47.423	37	0.1171
Signal198.1_TJR_12:23953454_G_A	198	1	TJR	12:23953454_G_A		FALSE	Known			rs4511370	A	G	0.5682	0.0484	0.0061	1.185e-15	1.04959	1.03712	1.06221	76753	780956	intron_variant	+++++++++-+?+?+-+----++++-+	10.6	26.85	24	0.3115
Signal198.1_KNEE_12:23975219_C_T	198	1	KNEE	12:23975219_C_T		TRUE	Known			rs12310519	T	C	0.1566	0.0602	0.0057	1.019e-25	1.06205	1.05025	1.07398	171439	1133658	intron_variant	++++++++++-++++-+++++--+++++-++-+++-+-+-+?++-+++-+-+--??-	41.4	90.51	53	0.001015
Signal198.1_TKR_12:23975219_C_T	198	1	TKR	12:23975219_C_T		FALSE	Known			rs12310519	T	C	0.1591	0.0986	0.0098	9.91e-24	1.10362	1.08263	1.12503	48079	958115	intron_variant	++++++++++++++++--?---	30.1	28.605	20	0.09583
Signal199.1_HIP_12:28958843_C_G	199	1	HIP	12:28958843_C_G	chr12:27525196-29485848	TRUE	New	Known	Yes	rs1480637	C	G	0.7181	-0.0425	0.0058	3.552e-13	0.95839	0.947557	0.969347	97110	1046905	intergenic_variant	-----+----------+-+++--+--+-+?---+--+++++---++++---	0	46.879	49	0.5595
Signal199.1_THR_12:28985848_G_A	199	1	THR	12:28985848_G_A		FALSE	New			rs12578569	A	G	0.4189	-0.0479	0.0071	1.593e-11	0.953229	0.940056	0.966587	49739	965584	intergenic_variant	---+-+----+-+--++++--?+??++	6.8	24.667	23	0.3677
Signal199.2_HIPKNEE_12:28025196_A_C	199	2	HIPKNEE	12:28025196_A_C		FALSE	Known			rs10843013	A	C	0.7923	-0.0319	0.0048	2.265e-11	0.968603	0.959534	0.977759	211606	1060811	intergenic_variant	+---+--------+------+?-++++-++-++-??+++--+-+?--?+---++--------?++	28.2	80.832	58	0.02545
Signal199.2_HIP_12:28025196_A_C	199	2	HIP	12:28025196_A_C		FALSE	Known			rs10843013	A	C	0.7909	-0.0867	0.0064	1.089e-41	0.916952	0.905522	0.928527	96848	1035715	intergenic_variant	-----------+-+?---+++-+---?---------++-------???-?+	35.3	68.05	44	0.01149
Signal199.2_THR_12:28025196_A_C	199	2	THR	12:28025196_A_C		TRUE	Known			rs10843013	A	C	0.7893	-0.134	0.0084	5.388e-57	0.87459	0.860309	0.889108	49696	963400	intergenic_variant	-------+-+-----++----????--	30.2	31.497	22	0.08638
Signal199.2_TJR_12:28025196_A_C	199	2	TJR	12:28025196_A_C		FALSE	Known			rs10843013	A	C	0.7885	-0.0683	0.0072	2.906e-21	0.93398	0.920893	0.947254	76487	771453	intergenic_variant	---------+??-?----++-----?+	11.3	24.796	22	0.3069
Signal200.1_ALLOA_12:48403765_G_A	200	1	ALLOA	12:48403765_G_A	chr12:47866449-48921449	FALSE	Known	Known	No	rs11168351	A	G	0.3678	-0.0194	0.0029	4.573e-11	0.980787	0.975228	0.986378	484345	1429785	intron_variant	+--+-?-+--+-?-?-----+-+++-----+----+-----?+++-++---+?-+-++--?---++?-+--+-+--+-+-+??+???	0	72.662	74	0.5222
Signal200.1_KNEE_12:48403765_G_A	200	1	KNEE	12:48403765_G_A		TRUE	Known			rs11168351	A	G	0.3707	-0.0309	0.0044	1.531e-12	0.969573	0.961247	0.97797	169889	1126498	intron_variant	---------------++??-+++-------+??-+-+---++-+-?--+---+?---	0	35.219	50	0.9437
Signal200.1_HAND_12:48421449_C_T	200	1	HAND	12:48421449_C_T		FALSE	Known			rs4760611	T	C	0.1648	0.0716	0.0113	2.172e-10	1.07423	1.0507	1.09828	40859	839843	upstream_gene_variant	++++++++++++-+-+-+-+---+++--+-+++-+++--??+-	0	32.459	40	0.7959
Signal200.1_HIPKNEE_12:48412410_C_T	200	1	HIPKNEE	12:48412410_C_T		FALSE	Known			rs17122565	T	C	0.2967	0.0249	0.0042	3.653e-09	1.02521	1.01681	1.03369	213436	1080381	intron_variant	++++++++++++++++++++-?-+-+-+-++++-+++----+-+---+++++-++-+-++---+-	16	74.976	63	0.1436
Signal200.1_HIP_12:48366449_G_T	200	1	HIP	12:48366449_G_T		FALSE	Known			rs2071358	T	G	0.1931	0.0383	0.0066	7.037e-09	1.03904	1.02569	1.05257	97306	1053585	downstream_gene_variant	++++++++++++++++---+-+-+---++-++++---++-+++++++?-+-	0	48.936	49	0.4757
Signal201.1_HIP_12:59289598_A_G	201	1	HIP	12:59289598_A_G	chr12:58789349-59789598	FALSE	Known	Known	No	rs79056043	A	G	0.9372	-0.0792	0.0109	3.923e-13	0.923855	0.904328	0.943804	97288	1053235	intron_variant	----------------+-+--++--+--+-+---+---+++----++?+?+	29	67.624	48	0.03238
Signal201.1_THR_12:59289349_C_T	201	1	THR	12:59289349_C_T		TRUE	Known			rs17120227	T	C	0.0661	0.1082	0.0138	5.3e-15	1.11427	1.08454	1.14482	49898	981172	intron_variant	+++++++++--+--+++---++--+-+	35.8	40.529	26	0.03459
Signal202.1_ALLOA_12:66320873_G_A	202	1	ALLOA	12:66320873_G_A	chr12:65820873-66820873	FALSE	New	New	No	rs10878346	A	G	0.2274	-0.0228	0.0036	1.782e-10	0.977458	0.970585	0.984379	412723	1396615	intron_variant	-----?++------+-??----+----?+--+------++-?++--+----------+----+-++-+---+----+?+++--+-++	0	77.502	80	0.5583
Signal202.1_HIPKNEE_12:66320873_G_A	202	1	HIPKNEE	12:66320873_G_A		FALSE	New			rs10878346	A	G	0.2252	-0.0278	0.0047	2.393e-09	0.972583	0.963665	0.981584	212783	1080311	intron_variant	----?-----++------++--++--++-++---++------++-+-+-++----+----++-++	0	50.552	63	0.871
Signal202.1_KNEE_12:66320873_G_A	202	1	KNEE	12:66320873_G_A		TRUE	New			rs10878346	A	G	0.2281	-0.0387	0.005	1.364e-14	0.962039	0.952658	0.971513	171500	1144078	intron_variant	------++------++--?++---+-++------------++----+-------+++	0	43.873	55	0.8594
Signal203.1_ALLOA_12:70319391_A_G	203	1	ALLOA	12:70319391_A_G	chr12:69819391-71199734	TRUE	New	Known	Yes	rs1152966	A	G	0.3378	0.021	0.0031	1.422e-11	1.02122	1.01504	1.02745	455070	1383235	intron_variant	-+?++?+--++-+++++++++-+-+-+?++--++++++--+++-++++++??+---+----++???+--+-++-++-++?+??+-+?	0	50.746	74	0.9822
Signal203.1_HIPKNEE_12:70699734_T_G	203	1	HIPKNEE	12:70699734_T_G		FALSE	New			rs78232943	T	G	0.8663	-0.0416	0.0071	3.7e-09	0.959253	0.945997	0.972695	149542	522705	intron_variant	-+--+?--+?+-------+?++----+--+--?????????+++--+--+++---------+??+	23.5	65.344	50	0.07135
Signal203.1_KNEE_12:70320126_C_T	203	1	KNEE	12:70320126_C_T		FALSE	New			rs1152965	T	C	0.6874	-0.0296	0.0048	7.931e-10	0.970834	0.961743	0.98001	156072	1081728	intron_variant	+?------+---------?-+------++??--+++--+--++-++?-+--++-?++	0	45.188	50	0.6665
Signal204.1_ALLOA_12:90337002_T_C	204	1	ALLOA	12:90337002_T_C	chr12:89837002-90928447	TRUE	Known	Known	No	rs11105470	T	C	0.7192	0.0201	0.0031	1.806e-10	1.0203	1.01412	1.02652	487276	1461945	intron_variant	--+++?++--+-++++-++++++-+-+++++++--++++++?+++++-++--?+++--++--+-+??++---+++-+---+-++++-	0	63.863	81	0.9195
Signal204.1_HIP_12:90344695_A_G	204	1	HIP	12:90344695_A_G		FALSE	Known			rs7294671	A	G	0.5336	-0.0306	0.0052	5.702e-09	0.969863	0.960029	0.979799	96312	1040215	intron_variant	---------------?--+-++-++-----+-----+--+?---+???-?-	0	37.249	44	0.7543
Signal204.1_THR_12:90428447_C_T	204	1	THR	12:90428447_C_T		FALSE	Known			rs4842708	T	C	0.5703	0.0453	0.0071	1.908e-10	1.04634	1.03188	1.061	49818	978640	intergenic_variant	+-+++++++-+++++-++++++?-?+-	0	15.432	24	0.9075
Signal204.1_TJR_12:90351237_T_G	204	1	TJR	12:90351237_T_G		FALSE	Known			rs7132526	T	G	0.5959	-0.0344	0.006	1.105e-08	0.966185	0.954889	0.977614	76851	779120	intron_variant	---------+-?----+-+--+-++?-	0	19.218	24	0.7403
Signal205.1_ALLOA_12:94136009_G_C	205	1	ALLOA	12:94136009_G_C	chr12:93636009-94696271	FALSE	Known	Known	No	rs7953280	C	G	0.5095	0.0233	0.0028	1.967e-16	1.02357	1.01797	1.02921	480468	1436485	intron_variant	+-+++?-+-+++++++++--++???++?++-+++++++-+--+-+-+--+-+-++++--?++-+-++---+++++++-+??+---++	1.7	79.35	78	0.4361
Signal205.1_HIPKNEE_12:94166918_G_A	205	1	HIPKNEE	12:94166918_G_A		FALSE	Known			rs2171125	A	G	0.5088	0.0275	0.0039	1.72e-12	1.02788	1.02005	1.03577	210315	1045251	intron_variant	--++?+-+-+++++++++-+----+--+-----+-+++--+-????++--+---++-+++++-??	3.2	58.879	57	0.4066
Signal205.1_KNEE_12:94196271_TGGGCCAG_T	205	1	KNEE	12:94196271_TGGGCCAG_T		TRUE	Known			12:94196271_TGGGCCAG_T	T	TGGGCCAG	0.4883	0.047	0.0052	1.963e-19	1.04812	1.03749	1.05886	113176	843251	-	??++?+??????+++??+?????????????++++--??+?????????????+??-	21.8	19.194	15	0.2051
Signal205.1_TJR_12:94180751_A_G	205	1	TJR	12:94180751_A_G		FALSE	Known			rs10859582	A	G	0.4997	-0.0427	0.0059	5.861e-13	0.958199	0.947182	0.969344	77168	789225	intron_variant	--------+-+++---+-++-------	0	24.465	26	0.5494
Signal205.1_TKR_12:94167220_C_T	205	1	TKR	12:94167220_C_T		FALSE	Known			rs2171126	T	C	0.4942	0.0482	0.0072	2.442e-11	1.04938	1.03468	1.06429	48161	958463	intron_variant	+++++++-++---+-++++++-	0	14.861	21	0.8299
Signal206.1_KNEE_12:108117303_G_GA	206	1	KNEE	12:108117303_G_GA	chr12:107617303-109652100	TRUE	New	Known	Yes	rs143353139	G	GA	0.6111	-0.0383	0.0064	1.738e-09	0.962424	0.950427	0.974573	87142	571956	downstream_gene_variant	??-??-??????---??-???????????????-+--+?+?????????????-??-	28.6	18.218	13	0.1494
Signal206.2_KNEE_12:109152100_AT_A	206	2	KNEE	12:109152100_AT_A		TRUE	New			12:109152100_AT_A	A	AT	0.3732	-0.0409	0.007	5.594e-09	0.959925	0.946845	0.973186	64605	563511	-	???-????????---??-?????????????----+-????????????????+??+	32.8	17.855	12	0.1202
Signal206.3_ALLOA_12:108629780_G_A	206	3	ALLOA	12:108629780_G_A		FALSE	Known			rs1426371	A	G	0.2815	-0.0213	0.0032	4.129e-11	0.978925	0.972805	0.985084	482199	1463648	intron_variant	+--+-----+-+----+--+--+-++-+---+--?-----++--+++-++---+-++--+?----+-------++++++-++++-++	0	74.915	84	0.7505
Signal206.3_HIPKNEE_12:108629780_G_A	206	3	HIPKNEE	12:108629780_G_A		FALSE	Known			rs1426371	A	G	0.2803	-0.0288	0.0045	1.186e-10	0.971611	0.963079	0.980218	207590	1045434	intron_variant	+-------+--+--?----+++--++-+---+--+++-++--?-???+---------++++--??	0	49.601	57	0.7461
Signal206.3_KNEE_12:108629780_G_A	206	3	KNEE	12:108629780_G_A		TRUE	Known			rs1426371	A	G	0.2919	-0.0338	0.0048	1.486e-12	0.966765	0.957712	0.975903	166881	1109191	intron_variant	-------+--?----+++---+---++----+++-++---?+??+?+---++--??-	0	33.89	49	0.9505
Signal206.3_TJR_12:108629780_G_A	206	3	TJR	12:108629780_G_A		FALSE	Known			rs1426371	A	G	0.2705	-0.0473	0.0068	3.07e-12	0.953801	0.941174	0.966598	77168	789225	intron_variant	--------+----+---------++--	0	19.113	26	0.8316
Signal206.3_TKR_12:108629780_G_A	206	3	TKR	12:108629780_G_A		FALSE	Known			rs1426371	A	G	0.2871	-0.0511	0.0082	3.63e-10	0.950184	0.935035	0.965578	48161	958463	intron_variant	---------+-+----+-+---	0	11.513	21	0.9519
Signal207.1_KNEE_12:114789226_G_A	207	1	KNEE	12:114789226_G_A	chr12:114289226-115323089	FALSE	New	New	No	rs2384407	A	G	0.7001	-0.0291	0.0048	1.042e-09	0.971319	0.962224	0.9805	157281	1109608	downstream_gene_variant	+?-----+-------+-?++--+-++-++-+-?+---+-+-+-+-??+++-+++--+	5.3	53.841	51	0.3662
Signal207.1_TKR_12:114823089_G_A	207	1	TKR	12:114823089_G_A		TRUE	New			rs17731453	A	G	0.2669	-0.054	0.0083	8.024e-11	0.947432	0.932144	0.962971	47643	942875	intron_variant	---+------??-+---+?-++	0	15.967	18	0.5948
Signal208.1_ALLOA_12:116090264_C_T	208	1	ALLOA	12:116090264_C_T	chr12:115585228-116590264	TRUE	New	New	No	rs7308283	T	C	0.3722	0.0173	0.0029	1.873e-09	1.01745	1.01168	1.02325	485948	1465535	intergenic_variant	-++-+?++-+--++++++++++-+-++?+--++++++++-+--++-++-+++?--++-+-?++?++++-+-++++-+---++--++-	11.1	91.141	81	0.2068
Signal208.1_HIPKNEE_12:116085228_T_C	208	1	HIPKNEE	12:116085228_T_C		FALSE	New			rs11067701	T	C	0.5948	-0.0224	0.0039	1.095e-08	0.977849	0.970403	0.985352	212008	1079861	intergenic_variant	----?--++------------?---------+-----+-++----+-?---++-+---++-+-+-	5.9	64.796	61	0.3457
Signal209.1_HIP_12:122583781_A_G	209	1	HIP	12:122583781_A_G	chr12:122083781-123083781	FALSE	Known	Known	No	rs147786161	A	G	0.5719	-0.0334	0.0054	4.18e-10	0.967152	0.956969	0.977442	96726	1022085	intron_variant	------+-----++-++++-+---++-+???-++--+++---+-+++?+?-	0	39.444	45	0.7056
Signal209.1_THR_12:122583781_A_G	209	1	THR	12:122583781_A_G		TRUE	Known			rs147786161	A	G	0.5733	-0.0449	0.0071	2.74e-10	0.956093	0.94288	0.969491	49861	980824	intron_variant	----------+-+--+++--+-+-?++	3.4	25.874	25	0.4143
Signal210.1_HIPKNEE_12:123799974_A_G	210	1	HIPKNEE	12:123799974_A_G	chr12:123232769-125326676	FALSE	Known	Known	No	rs6488868	A	G	0.2802	-0.0344	0.0046	4.409e-14	0.966185	0.957513	0.974935	195468	1040151	synonymous_variant	++?------------+----------+-++-+---?----+-+-+-?-+--+--+-?++--+??-	0	45.288	58	0.8881
Signal210.1_TJR_12:123799974_A_G	210	1	TJR	12:123799974_A_G		FALSE	Known			rs6488868	A	G	0.2759	-0.0461	0.0067	6.046e-12	0.954946	0.942488	0.967569	76658	776380	synonymous_variant	-----+-----?----+---+-?++?-	0	14.182	23	0.9215
Signal210.1_TKR_12:123799974_A_G	210	1	TKR	12:123799974_A_G		FALSE	Known			rs6488868	A	G	0.2813	-0.0642	0.0081	3.242e-15	0.937817	0.923046	0.952825	47880	948358	synonymous_variant	-----------?---++?---+	0	17.951	19	0.5257
Signal210.1_ALLOA_12:123732769_ATACT_A	210	1	ALLOA	12:123732769_ATACT_A		TRUE	Known			12:123732769_ATACT_A	A	ATACT	0.2025	-0.0397	0.0042	2.999e-21	0.961078	0.953199	0.969022	333103	1119360	-	????-???????--?----???????-?????????--+??-???????????????++??-?????????????????????????	19.7	17.425	14	0.2342
Signal210.1_KNEE_12:123732769_ATACT_A	210	1	KNEE	12:123732769_ATACT_A		FALSE	Known			12:123732769_ATACT_A	A	ATACT	0.2068	-0.0587	0.0065	2.152e-19	0.94299	0.931052	0.95508	109073	811812	-	??--?-??????--+??-?????????????-???????+????????????????+	31.6	13.16	9	0.1555
Signal210.2_HIP_12:124801226_T_C	210	2	HIP	12:124801226_T_C		FALSE	Known			rs1809889	T	C	0.2913	0.0549	0.0061	1.809e-19	1.05643	1.04388	1.06914	88770	1013575	downstream_gene_variant	?++++++++++++-+-++-+-+-++-?++--+-++++++++-++-+?+-?+	0	40.975	46	0.6823
Signal210.2_KNEE_12:124826676_C_T	210	2	KNEE	12:124826676_C_T		FALSE	Known			rs12314162	T	C	0.1642	0.0333	0.0056	2.91e-09	1.03386	1.02258	1.04527	171130	1128118	intron_variant	-+++++++++++++++++--+-++-+--++-??-++--++-++---+--+--+++?+	0	46.867	53	0.7105
Signal210.2_ALLOA_12:124798086_A_G	210	2	ALLOA	12:124798086_A_G		FALSE	Known			rs10846653	A	G	0.7429	-0.0216	0.0032	1.766e-11	0.978632	0.972513	0.984789	489975	1472095	intron_variant	++++--+-------++--+-----+----++--+--------+-++-+-++--+++-++---++--+--+--+---+---+-++-+-	0.7	86.637	86	0.4605
Signal210.2_HIPKNEE_12:124798086_A_G	210	2	HIPKNEE	12:124798086_A_G		FALSE	Known			rs10846653	A	G	0.7473	-0.0362	0.0045	4.294e-16	0.964447	0.955979	0.972991	213645	1076571	intron_variant	-+--+-------------------+-+++--++-+++++-+---?+---+---+--+--++--??	2.1	62.286	61	0.4302
Signal210.2_THR_12:124798086_A_G	210	2	THR	12:124798086_A_G		FALSE	Known			rs10846653	A	G	0.7315	-0.0749	0.008	5.084e-21	0.927836	0.913402	0.942499	49818	978640	intron_variant	-----------+-+--+--++-?+?--	0	20.876	24	0.646
Signal210.2_TJR_12:124798086_A_G	210	2	TJR	12:124798086_A_G		TRUE	Known			rs10846653	A	G	0.7451	-0.0652	0.0068	1.524e-21	0.93688	0.924476	0.94945	77032	786693	intron_variant	-----------+-?-----+--+--?-	0	23.006	24	0.5195
Signal211.1_HIP_13:22865917_T_A	211	1	HIP	13:22865917_T_A	chr13:22360453-23365917	FALSE	New	New	No	rs12866004	A	T	0.2198	-0.0494	0.0064	8.619e-15	0.9518	0.939936	0.963815	97091	1037605	intergenic_variant	------+--------+---+-+--++?--++-+-+---+----+-??++?+	13.1	52.959	46	0.2234
Signal211.1_THR_13:22860453_T_C	211	1	THR	13:22860453_T_C		TRUE	New			rs9506820	T	C	0.7203	0.0657	0.0079	1.139e-16	1.06791	1.0515	1.08457	49861	980824	intergenic_variant	+++++++++-+++-++--+++-++?-+	0	17.804	25	0.8506
Signal212.1_TKR_13:27049616_G_A	212	1	TKR	13:27049616_G_A	chr13:26549616-27549616	TRUE	New	New	No	rs61944841	A	G	0.4138	0.0506	0.008	2.21e-10	1.0519	1.03554	1.06853	41778	893224	intergenic_variant	+?++?++?+?-+?????+?+??	0	2.87	9	0.9692
Signal213.1_HIP_13:41252965_G_A	213	1	HIP	13:41252965_G_A	chr13:40644782-41752965	FALSE	New	New	No	rs9919834	A	G	0.0538	-0.0861	0.014	7.862e-10	0.917502	0.892669	0.943027	97164	1049595	intergenic_variant	---------------++---+++---------+++-+++-+++-??--???	0	41.141	45	0.6361
Signal213.1_THR_13:41144782_C_T	213	1	THR	13:41144782_C_T		TRUE	New			rs60250748	T	C	0.0578	-0.1154	0.0184	3.368e-10	0.89101	0.859449	0.923729	49745	973094	intron_variant	---------+-----+++--+?+-??+	0	22.07	23	0.516
Signal214.1_ALLOA_13:42951449_C_T	214	1	ALLOA	13:42951449_C_T	chr13:42451449-43451449	FALSE	Known	Known	No	rs9533090	T	C	0.4829	-0.0205	0.0028	2.997e-13	0.979709	0.974347	0.9851	483690	1450255	regulatory_region_variant	---++?-++-+-?-?--------++--?-----+-----+------+-+++-?++--+-+-+-+-?-----++--+--++-++++-+	0	68.959	80	0.806
Signal214.1_HIPKNEE_13:42951449_C_T	214	1	HIPKNEE	13:42951449_C_T		FALSE	Known			rs9533090	T	C	0.4897	-0.0273	0.0039	2.43e-12	0.973069	0.96566	0.980536	210927	1062481	regulatory_region_variant	---+?--------+-----+-------+-+--+-??++--+-++--??+------++-+-++?++	0	53.607	58	0.6392
Signal214.1_KNEE_13:42951449_C_T	214	1	KNEE	13:42951449_C_T		TRUE	Known			rs9533090	T	C	0.4923	-0.0344	0.0042	3.832e-16	0.966185	0.958264	0.974171	169891	1126248	regulatory_region_variant	--+------+--------?-+---+-++-+-??++-----+----??---++-?+++	10.2	55.686	50	0.2695
Signal214.1_TKR_13:42951449_C_T	214	1	TKR	13:42951449_C_T		FALSE	Known			rs9533090	T	C	0.5045	-0.0515	0.0072	1.107e-12	0.949804	0.936494	0.963302	47701	941039	regulatory_region_variant	----+----+??----+?----	28.8	25.274	18	0.1175
Signal215.1_ALLOA_13:51170793_ACTC_A	215	1	ALLOA	13:51170793_ACTC_A	chr13:50658752-51670793	TRUE	New	New	No	13:51170793_ACTC_A	A	ACTC	0.1984	-0.0312	0.0043	2.775e-13	0.969282	0.961147	0.977485	336881	1143480	-	????-????????-----+???????-?????????---??+??????????---+++-??+?????????????????????????	0	14.125	19	0.7764
Signal215.1_HIP_13:51161165_C_T	215	1	HIP	13:51161165_C_T		FALSE	New			rs1341637	T	C	0.2096	-0.0391	0.0065	1.458e-09	0.961655	0.949481	0.973984	96603	1052675	intron_variant	---+-------++--?+-+++---++----+-+++----+-++++?---?+	2.5	48.21	47	0.4237
Signal215.1_HIPKNEE_13:51160744_G_A	215	1	HIPKNEE	13:51160744_G_A		FALSE	New			rs3118919	A	G	0.2059	-0.0332	0.0048	7.353e-12	0.967345	0.958287	0.976489	211397	1071321	intron_variant	----?--++----------+-?+-++-+--+-++?+----+-++-+-?+------+++-+-++?-	0	39.69	59	0.9748
Signal215.1_KNEE_13:51160744_G_A	215	1	KNEE	13:51160744_G_A		FALSE	New			rs3118919	A	G	0.2093	-0.0349	0.0052	2.185e-11	0.965702	0.95591	0.975595	170337	1135088	intron_variant	-----------------??+-++-+--+-++?+----+--++-++-?--+-+++?--	0	36.619	51	0.9354
Signal215.1_THR_13:51158752_T_C	215	1	THR	13:51158752_T_C		FALSE	New			rs3116615	T	C	0.7818	0.0501	0.0085	4.613e-09	1.05138	1.03401	1.06904	49818	978640	intron_variant	+-+++++++++++++++++--+?+?--	0	22.091	24	0.5738
Signal215.1_TJR_13:51158752_T_C	215	1	TJR	13:51158752_T_C		FALSE	New			rs3116615	T	C	0.7869	0.0462	0.0073	1.794e-10	1.04728	1.03241	1.06238	77032	786693	intron_variant	++-+++++++--+?+-++++++--+?-	0	19.494	24	0.7252
Signal216.1_ALLOA_13:67146819_T_C	216	1	ALLOA	13:67146819_T_C	chr13:66646819-67646819	TRUE	New	New	No	rs34288075	T	C	0.5551	-0.0167	0.0028	1.992e-09	0.983439	0.978056	0.988851	485833	1454365	intron_variant	++-+-++-+--++-?---+---+-+--?--++-++-----+--+---+++-----+---+?-----?+--------+--++-??--+	0	60.186	80	0.952
Signal217.1_THR_13:80701848_C_T	217	1	THR	13:80701848_C_T	chr13:80201848-81201848	TRUE	New	New	No	rs942233	T	C	0.6246	0.0432	0.0073	2.991e-09	1.04415	1.02931	1.05919	49861	980824	intergenic_variant	+-++++++++-+++-+-+-+++-+?++	0	22.609	25	0.6004
Signal218.1_ALLOA_14:37144516_C_T	218	1	ALLOA	14:37144516_C_T	chr14:36644516-37644516	FALSE	New	New	No	rs10131337	T	C	0.2463	-0.021	0.0034	4.364e-10	0.979219	0.972715	0.985766	455485	1429237	intron_variant	+--+-?-----+---+--------++--+----??----++?++---+++---????+-+?+-++++-++++-+--+++-+++-+--	26.9	105.329	77	0.01772
Signal218.1_HIPKNEE_14:37144516_C_T	218	1	HIPKNEE	14:37144516_C_T		FALSE	New			rs10131337	T	C	0.2519	-0.0349	0.0047	1.278e-13	0.965702	0.956847	0.974639	192135	1037911	intron_variant	+-------+-+--??----+++-+----+-+-----????++----?-+---++++-----+--+	14.4	66.607	57	0.18
Signal218.1_KNEE_14:37144516_C_T	218	1	KNEE	14:37144516_C_T		TRUE	New			rs10131337	T	C	0.2518	-0.0503	0.0051	8.71e-23	0.950944	0.941486	0.960497	152711	1101668	intron_variant	------+--??----+++--+--+-+-+-----????+-+----+?-----+---++	17.3	59.249	49	0.1498
Signal218.1_TKR_14:37144516_C_T	218	1	TKR	14:37144516_C_T		FALSE	New			rs10131337	T	C	0.2525	-0.0719	0.0084	1.507e-17	0.930624	0.915428	0.946072	48161	958463	intron_variant	---------+---+--------	39.5	34.727	21	0.03024
Signal219.1_ALLOA_14:55652189_G_T	219	1	ALLOA	14:55652189_G_T	chr14:54791521-56152189	TRUE	New	New	No	rs7147106	T	G	0.4555	-0.0164	0.0028	6.674e-09	0.983734	0.97835	0.989147	485533	1441215	intron_variant	-+++--++----?-?----+---+------++------++-?++-++++---?++-+--+?+--+??-+-++-+-++--+--??++-	0	64.409	77	0.8465
Signal219.1_KNEE_14:55291521_A_G	219	1	KNEE	14:55291521_A_G		FALSE	New			rs35489988	A	G	0.3996	-0.0259	0.0045	1.112e-08	0.974433	0.965876	0.983065	156320	1082628	intergenic_variant	-?--------+-----++-+--+-++++-----+--+---????-+?---++-+??+	0	45.508	48	0.5755
Signal220.1_KNEE_14:65582097_G_A	220	1	KNEE	14:65582097_G_A	chr14:65082097-66082097	TRUE	New	New	No	rs7160656	A	G	0.5744	-0.0255	0.0044	6.803e-09	0.974822	0.966452	0.983265	157056	1115248	intergenic_variant	-?------++------+??-++---+------++++---++-+-+??-+---+-??+	7.7	53.063	49	0.3204
Signal221.1_HIPKNEE_14:94844947_C_T	221	1	HIPKNEE	14:94844947_C_T	chr14:94338142-95344947	FALSE	Known	Known	No	rs28929474	T	C	0.02	-0.0886	0.0147	1.63e-09	0.915212	0.889219	0.941964	202752	906037	missense_variant	-+--?---+--+-+----+?+?--++-+---+?????????????-?---++--++--?+?????	20.5	51.568	41	0.1247
Signal221.1_HIP_14:94838142_G_T	221	1	HIP	14:94838142_G_T		FALSE	Known			rs112635299	T	G	0.0205	-0.1149	0.0196	4.282e-09	0.891455	0.857859	0.926367	96050	1013595	downstream_gene_variant	---+--++----+??----+-+++--?-??+----+--++--+????????	0	35.456	37	0.5415
Signal221.1_TJR_14:94838142_G_T	221	1	TJR	14:94838142_G_T		TRUE	Known			rs112635299	T	G	0.0214	-0.1334	0.0218	9.889e-10	0.875115	0.838511	0.913317	76159	771556	downstream_gene_variant	+-+-------??+----+--++--??-	1.9	22.424	22	0.4348
Signal222.1_ALLOA_14:101186332_G_GGAC	222	1	ALLOA	14:101186332_G_GGAC	chr14:100686332-101686332	TRUE	New	New	No	rs10689350	G	GGAC	0.365	0.0278	0.0048	5.468e-09	1.02819	1.01856	1.03791	149288	625518	intergenic_variant	????????????++?+??????????+??????????????+??????????-+---+???-?????????????????????????	0	6.849	11	0.8112
Signal223.1_KNEE_14:103895840_C_T	223	1	KNEE	14:103895840_C_T	chr14:103333385-104395840	TRUE	New	New	No	rs8015712	T	C	0.2855	0.0335	0.0047	1.25e-12	1.03407	1.02459	1.04364	169913	1109088	intron_variant	-+++++-+++-++++-+?++-+++++-++++++---++++????+++++++--+??+	0	48.838	49	0.4796
Signal223.1_TKR_14:103833385_G_A	223	1	TKR	14:103833385_G_A		FALSE	New			rs11627050	A	G	0.6316	-0.0476	0.0076	3.353e-10	0.953515	0.939417	0.967825	47982	951144	upstream_gene_variant	-------+--?+-++-------	25.4	26.826	20	0.1402
Signal224.1_ALLOA_15:50794895_A_G	224	1	ALLOA	15:50794895_A_G	chr15:50290233-52884414	FALSE	Known	Known	Yes	rs62019117	A	G	0.8415	-0.0299	0.004	4.541e-14	0.970543	0.962963	0.978181	479422	1403365	intron_variant	+--+-?+----+?---+-+--+-+-+-?----+--+---++?----+-++???????-+++++--+---++--?-+-?-?+-++--+	0	62.866	72	0.7703
Signal224.1_HIPKNEE_15:52384414_C_T	224	1	HIPKNEE	15:52384414_C_T		FALSE	New			rs113379345	T	C	0.074	0.0578	0.0084	4.383e-12	1.0595	1.0422	1.07709	190038	929251	intron_variant	++++++-++++++??++++?--++--+-+++-??++?????+-+-+----+++---++++?????	0	35.643	49	0.9232
Signal224.1_KNEE_15:51542757_C_T	224	1	KNEE	15:51542757_C_T		FALSE	New			rs12911554	T	C	0.5556	-0.0358	0.0044	2.079e-16	0.964833	0.956548	0.97319	158493	1117088	intron_variant	-?----+---------++-++-++---+++-++++-+---+-++-?+-+-+--++?-	21.9	67.893	53	0.0818
Signal224.1_KNEE_15:52353498_C_G	224	1	KNEE	15:52353498_C_G		TRUE	New			rs35697691	C	G	0.9257	-0.0782	0.009	3.066e-18	0.924779	0.90861	0.941237	150309	980987	missense_variant	---------??------+--+++-+---+??--?????+-+--?-++----?-???-	0	33.958	42	0.8069
Signal224.1_ALLOA_15:51522210_G_C	224	1	ALLOA	15:51522210_G_C		FALSE	New			rs146939415	C	G	0.011	0.1156	0.0154	5.927e-14	1.12255	1.08917	1.15695	466095	1271205	intron_variant	-++++-++-?++-+-?+++???-++-++-?+-+-+++++?+?++---+-+????????-+?+-+-+--+--++?++???????????	20.7	71.865	57	0.08881
Signal224.1_HIPKNEE_15:51522210_G_C	224	1	HIPKNEE	15:51522210_G_C		FALSE	New			rs146939415	C	G	0.0107	0.1419	0.0208	9.889e-12	1.15246	1.10642	1.20041	200011	890566	intron_variant	-+++-+??++-++-+++++?+?++--+++--+??+-??????+????++-+++--++++??????	10.3	46.799	42	0.2819
Signal224.1_KNEE_15:51522210_G_C	224	1	KNEE	15:51522210_G_C		FALSE	New			rs146939415	C	G	0.0101	0.1669	0.023	3.886e-13	1.18164	1.12955	1.23612	161196	953299	intron_variant	++++?++++-+++++++?-++--++++-+??+-???????+???+?-++++??????	0	31.229	35	0.6508
Signal224.1_TKR_15:51522210_G_C	224	1	TKR	15:51522210_G_C		FALSE	New			rs146939415	C	G	0.0103	0.2331	0.039	2.344e-09	1.26251	1.1696	1.3628	45536	892769	intron_variant	+?+++++?++????+++?????	7.5	10.815	10	0.3721
Signal224.1_TJR_15:50790233_A_G	224	1	TJR	15:50790233_A_G		FALSE	Known			rs8037553	A	G	0.8417	-0.047	0.0082	8.219e-09	0.954087	0.938876	0.969545	77032	786693	intron_variant	----++--++---?-+---++---+?+	0	19.581	24	0.7203
Signal224.1_TKR_15:50795984_C_G	224	1	TKR	15:50795984_C_G		FALSE	Known			rs7181536	C	G	0.8511	-0.0761	0.0103	1.521e-13	0.926724	0.908203	0.945622	47876	948612	intron_variant	---------+?-----+??+--	0	11.562	18	0.869
Signal224.1_TKR_15:52382478_G_T	224	1	TKR	15:52382478_G_T		FALSE	New			rs72732987	T	G	0.0712	0.1175	0.0151	8.606e-15	1.12468	1.09188	1.15846	46891	881294	intron_variant	++++++++?-+?+++++?-++-	16	21.435	18	0.258
Signal225.1_FINGER_15:58334126_G_A	225	1	FINGER	15:58334126_G_A	chr15:57823065-58845001	FALSE	Known	Known	No	rs11071365	A	G	0.3833	0.0938	0.0155	1.49e-09	1.09834	1.06547	1.13222	16319	708984	intron_variant	++++++++-++?-++++++++----++	0	22.128	25	0.6284
Signal225.1_THUMB_15:58334126_G_A	225	1	THUMB	15:58334126_G_A		FALSE	Known			rs11071365	A	G	0.3849	0.102	0.0135	4.371e-14	1.10738	1.07847	1.13708	15667	776224	intron_variant	+?+++++-++?+++++++-+++-+?-+++	0	18.03	25	0.8411
Signal225.1_HAND_15:58323065_C_T	225	1	HAND	15:58323065_C_T		TRUE	Known			rs10851633	T	C	0.3724	0.0844	0.0087	2.009e-22	1.08806	1.06967	1.10678	40700	841586	intron_variant	++++++++++++++--+++-+--+++--+++?+++++--?--+	8.4	43.665	40	0.3185
Signal225.1_KNEE_15:58345001_A_T	225	1	KNEE	15:58345001_A_T		FALSE	Known			rs2704218	A	T	0.5125	0.0335	0.0047	1.437e-12	1.03407	1.02459	1.04364	136274	1061088	intron_variant	??+++++++??+++-+?++?????????---+++-++-+++?++-?---+-??+??-	28.5	50.345	36	0.05667
Signal225.1_TKR_15:58327347_T_G	225	1	TKR	15:58327347_T_G		FALSE	Known			rs2899611	T	G	0.4824	0.057	0.0072	3.236e-15	1.05866	1.04382	1.0737	48079	958115	intron_variant	+++++++++-++-+++-+?+-+	0	17.461	20	0.6229
Signal226.1_HIP_15:63067433_CTG_C	226	1	HIP	15:63067433_CTG_C	chr15:62567433-63567433	FALSE	Known	Known	No	15:63067433_CTG_C	CTG	C	0.7898	0.0707	0.0082	1.016e-17	1.07326	1.05615	1.09065	64712	840049	-	?++?+???+++???-???????????+??????????????????-+???+	43.8	17.808	10	0.0583
Signal226.1_THR_15:63067433_CTG_C	226	1	THR	15:63067433_CTG_C		TRUE	Known			15:63067433_CTG_C	CTG	C	0.7927	0.0999	0.0102	7.948e-23	1.10506	1.08319	1.12737	38310	869207	-	+?+??++?+????????????+-+?+?	61.6	20.817	8	0.007649
Signal227.1_ALLOA_15:68211497_C_T	227	1	ALLOA	15:68211497_C_T	chr15:66511946-68711497	FALSE	New	Known	Yes	rs413451	T	C	0.4203	-0.0204	0.003	8.389e-12	0.979807	0.974062	0.985585	423109	1390335	regulatory_region_variant	-+---?++---------??+---+---?----+--+--+--?---+---+--+-+++?-+--+?-+--+-++-+----+--+-???-	7.5	82.204	76	0.2933
Signal227.1_KNEE_15:68198523_C_T	227	1	KNEE	15:68198523_C_T		TRUE	New			rs450466	T	C	0.4195	-0.0305	0.0042	5.806e-13	0.96996	0.962009	0.977978	170776	1141508	intergenic_variant	+------++--+--+--??-----+++----+--+++----++---?------+??-	0	49.182	51	0.5461
Signal227.2_HIPKNEE_15:67370506_C_G	227	2	HIPKNEE	15:67370506_C_G		FALSE	Known			rs12901372	C	G	0.5218	0.0332	0.004	6.548e-17	1.03376	1.02568	1.04189	206278	1036864	intron_variant	+-++++++++++++?++++-+?+++++-+++--+++++---+?????--++--++--++++-+??	0.5	55.256	55	0.465
Signal227.2_HIP_15:67370506_C_G	227	2	HIP	15:67370506_C_G		TRUE	Known			rs12901372	C	G	0.5239	0.0556	0.0054	4.505e-25	1.05717	1.04604	1.06842	95541	1018565	intron_variant	++++++++++++--?++++++--++---???++++--++--?+-++-?++-	23.7	57.676	44	0.08093
Signal227.2_SPINE_15:67364912_C_A	227	2	SPINE	15:67364912_C_A		FALSE	Known			rs7163797	A	C	0.47	-0.0385	0.0061	2.469e-10	0.962232	0.950796	0.973805	73298	808010	intron_variant	--------?----+-?-+--------??++-??--+++--?--	33.4	52.564	35	0.0286
Signal227.2_THR_15:67363283_T_G	227	2	THR	15:67363283_T_G		FALSE	Known			rs10518705	T	G	0.5203	0.0618	0.007	1.51e-18	1.06375	1.04925	1.07844	49850	973251	intron_variant	+++++++-+-+++++-++--+++?--+	3	25.784	25	0.4192
Signal227.2_ALLOA_15:67364991_G_A	227	2	ALLOA	15:67364991_G_A		FALSE	Known			rs4776880	A	G	0.3323	-0.0251	0.003	1.483e-16	0.975212	0.969495	0.980963	480631	1463348	intron_variant	+-------+-+++-----+-----+--?--+--+?----++++---+-+-++------+-+----++++---+-----++-+-++-+	34.3	127.87	84	0.001453
Signal227.2_TJR_15:67364991_G_A	227	2	TJR	15:67364991_G_A		FALSE	Known			rs4776880	A	G	0.3376	-0.0526	0.0063	7.774e-17	0.948759	0.937116	0.960547	77168	789225	intron_variant	-----------+-+--+-+---+---+	24.4	34.412	26	0.125
Signal227.2_TKR_15:67465596_G_T	227	2	TKR	15:67465596_G_T		FALSE	Known			rs4776345	T	G	0.0765	0.0858	0.0135	2.066e-10	1.08959	1.06114	1.1188	47701	941039	intron_variant	++++++++++??+-+++?---+	29.4	25.51	18	0.1115
Signal227.3_HIP_15:67011946_T_C	227	3	HIP	15:67011946_T_C		TRUE	New			rs2119260	T	C	0.2994	0.0384	0.0061	2.911e-10	1.03915	1.0268	1.05165	87495	995954	intron_variant	?++++++-+++++-??-+-+---+-++-???+++-+-++++-++---?+++	26.4	58.39	43	0.05881
Signal228.1_ALLOA_15:75090349_C_T	228	1	ALLOA	15:75090349_C_T	chr15:74552927-75828595	FALSE	Known	Known	No	rs12898997	T	C	0.6166	0.0229	0.0031	5.915e-14	1.02316	1.01697	1.0294	455574	1408665	5_prime_UTR_variant	++?++?-+++++?+?+-+++++++-+++--+-++++++--++++-+-+++++?++--++-?-+++??++-+++++--++-++???-?	0	71.127	74	0.5731
Signal228.1_HIPKNEE_15:75101530_C_T	228	1	HIPKNEE	15:75101530_C_T		TRUE	Known			rs34862454	T	C	0.6304	0.0334	0.0043	5.991e-15	1.03396	1.02529	1.04271	193748	1034211	upstream_gene_variant	++?+?+++++-++++++++-++++++-+++++++??+++---++--+?-+--+-++++-+-+???	0	45.281	56	0.8465
Signal228.1_HIP_15:75101530_C_T	228	1	HIP	15:75101530_C_T		FALSE	Known			rs34862454	T	C	0.6333	0.0353	0.0058	1.329e-09	1.03593	1.02422	1.04777	88063	1011225	upstream_gene_variant	?++-+++++++++++?+-++-+++++?++-++++-++-+++++-+??--?-	6.7	47.16	44	0.3446
Signal228.1_KNEE_15:75052927_A_G	228	1	KNEE	15:75052927_A_G		FALSE	Known			rs11857376	A	G	0.529	-0.0348	0.0052	1.465e-11	0.965799	0.956005	0.975692	116776	931826	downstream_gene_variant	??--?-??-???---??-??????????????-+???-?+---?????????????-	0	9.245	15	0.8644
Signal228.1_TJR_15:75065644_G_C	228	1	TJR	15:75065644_G_C		FALSE	Known			rs4886410	C	G	0.659	0.0401	0.0063	2.066e-10	1.04091	1.02814	1.05385	76506	773637	intergenic_variant	++-+-+++++??+?+++++-++++--+	0	19.933	23	0.6459
Signal228.1_TKR_15:75328595_T_C	228	1	TKR	15:75328595_T_C		FALSE	Known			rs4886649	T	C	0.6592	-0.0444	0.0078	1.016e-08	0.956571	0.942059	0.971307	47958	948960	intron_variant	-------+-+?+--+++?+--+	17.6	23.05	19	0.2351
Signal229.1_KNEE_15:78826180_G_A	229	1	KNEE	15:78826180_G_A	chr15:78326180-79326180	TRUE	New	New	No	rs931794	A	G	0.6589	0.0305	0.0051	3.012e-09	1.03097	1.02072	1.04133	131112	777161	intron_variant	-?-?++++++-+++-+-+?++--+--+-++-+?++++-+-+?-+-?++++-++-?-+	44.2	87.77	49	0.0005595
Signal230.1_ALLOA_15:85307287_C_T	230	1	ALLOA	15:85307287_C_T	chr15:84061879-85807287	FALSE	New	New	No	rs11633450	T	C	0.2654	0.0215	0.0037	5.239e-09	1.02173	1.01435	1.02917	403696	1109015	intron_variant	+-+-+-+--++-???+++++++-++-+++++++-+++++-+?+++++-+++-?--++++++-+-?+++-+-+++++---++?-???+	0	64.241	76	0.8297
Signal230.1_HIP_15:85143277_G_A	230	1	HIP	15:85143277_G_A		TRUE	New			rs11631921	A	G	0.3227	0.0359	0.0056	1.703e-10	1.03655	1.02524	1.04799	96968	1047615	upstream_gene_variant	+++++++++++-+-?--+++-+-+--?++-+++-+--+-++++++---+?+	0	41.788	47	0.6877
Signal230.1_TJR_15:84561879_C_T	230	1	TJR	15:84561879_C_T		FALSE	New			rs899927	T	C	0.3142	-0.0395	0.0064	9.205e-10	0.96127	0.949287	0.973404	76851	779120	intron_variant	---------+-?-+-+-+-++-+-+?+	0	17.092	24	0.8447
Signal231.1_HIPKNEE_15:89415247_C_G	231	1	HIPKNEE	15:89415247_C_G	chr15:88915247-89915247	FALSE	New	New	No	rs3817428	C	G	0.7254	-0.0263	0.0044	1.747e-09	0.974043	0.965679	0.982479	212520	1063131	missense_variant	-++---------------+----+--+--++---??+--++----++-+-+--------+-++??	17.9	73.074	60	0.1198
Signal231.1_HIP_15:89415247_C_G	231	1	HIP	15:89415247_C_G		FALSE	New			rs3817428	C	G	0.7182	-0.0344	0.0059	4.522e-09	0.966185	0.955077	0.977423	97109	1037955	missense_variant	+--+------+++-+-++--+---++?------+-+------+-+??---+	10.2	52.326	47	0.2749
Signal231.1_THR_15:89415247_C_G	231	1	THR	15:89415247_C_G		TRUE	New			rs3817428	C	G	0.7137	-0.0495	0.0078	1.991e-10	0.951705	0.937266	0.966366	49733	963748	missense_variant	-+--+---------+-----+???+++	37.1	36.593	23	0.03585
Signal231.1_TJR_15:89415247_C_G	231	1	TJR	15:89415247_C_G		FALSE	New			rs3817428	C	G	0.7196	-0.0381	0.0066	8.92e-09	0.962617	0.950245	0.97515	76604	771801	missense_variant	--+-------??-+-+++-------?+	11.3	25.919	23	0.3047
Signal232.1_ALLOA_15:91429042_G_A	232	1	ALLOA	15:91429042_G_A	chr15:90904788-91937388	TRUE	New	New	No	rs1894401	A	G	0.5394	0.0197	0.0029	9.535e-12	1.0199	1.01411	1.02571	460159	1428265	intron_variant	++?+++++-+--++++++-++++--+++-++-+--++++---++-++---++-+-+-++?+-+++?++-++++-+--+--+?-++?-	0.1	81.062	81	0.4772
Signal232.1_HIPKNEE_15:91437388_A_T	232	1	HIPKNEE	15:91437388_A_T		FALSE	New			rs2521501	A	T	0.684	0.0276	0.0043	2.068e-10	1.02798	1.01936	1.03668	197784	1032638	intron_variant	+--+++++++-++?++++++++-+--++--+-++++++--++????++-++++++++---+--??	3.1	58.82	57	0.4087
Signal232.1_HIP_15:91407197_T_G	232	1	HIP	15:91407197_T_G		FALSE	New			rs4932177	T	G	0.6558	0.0331	0.0056	2.91e-09	1.03365	1.02237	1.04506	96726	1022085	upstream_gene_variant	-+++++++++++-+-+-++-+++----+???+-+-+-++++++----?-?+	10.4	50.245	45	0.2734
Signal232.1_THR_15:91404788_T_C	232	1	THR	15:91404788_T_C		FALSE	New			rs4932371	T	C	0.6614	0.0457	0.0075	1.041e-09	1.04676	1.03149	1.06226	49787	973505	intergenic_variant	+++++++++-+++--++++++?--?++	23.4	31.32	24	0.1448
Signal232.1_TJR_15:91409514_G_A	232	1	TJR	15:91409514_G_A		FALSE	New			rs8029440	A	G	0.3469	-0.0419	0.0063	2.37e-11	0.958966	0.947197	0.97088	77051	788877	upstream_gene_variant	---------+---?++-++------+-	0	24.422	25	0.4951
Signal233.1_HIPKNEE_15:93565490_C_G	233	1	HIPKNEE	15:93565490_C_G	chr15:93065490-94065490	TRUE	New	New	No	rs8039293	C	G	0.5473	0.0232	0.0041	1.196e-08	1.02347	1.01528	1.03173	206356	1034484	intron_variant	-+++++-+-+++++?++++--+++++++--++--+-+++--+????-?+++-++++-+-+++???	0	47.093	55	0.767
Signal234.1_TKR_16:1146109_G_C	234	1	TKR	16:1146109_G_C	chr16:646109-1646109	TRUE	New	New	No	rs7187586	C	G	0.4378	0.0491	0.0078	2.483e-10	1.05033	1.03439	1.06651	46863	883371	intron_variant	+-++++++?--++?+--+-++-	19.9	23.734	19	0.2066
Signal235.1_TKR_16:11100740_CA_C	235	1	TKR	16:11100740_CA_C	chr16:10600740-11600740	TRUE	New	New	No	16:11100740_CA_C	CA	C	0.7379	0.0554	0.009	7.743e-10	1.05696	1.03848	1.07577	40370	866856	-	+?+??++?+?++?????-?+??	0	3.724	8	0.8811
Signal236.1_ALLOA_16:19979334_A_C	236	1	ALLOA	16:19979334_A_C	chr16:19432004-20746313	FALSE	New	New	No	rs8046312	A	C	0.8071	0.0231	0.0038	9.642e-10	1.02337	1.01578	1.03102	449727	1312875	intergenic_variant	++++??+-++++++++-+++++???++?-+-++++++++-+?+-++++-+??-????--??-+--+++++++----+?-??--+--+	8.1	73.967	68	0.2897
Signal236.1_HIPKNEE_16:19979334_A_C	236	1	HIPKNEE	16:19979334_A_C		FALSE	New			rs8046312	A	C	0.8147	0.0322	0.0054	1.825e-09	1.03272	1.02185	1.04371	186372	921790	intergenic_variant	-++??+++-+-+++++++--+?+-+-++--++??+-????-+??????-+--++++---++--??	11.2	52.935	47	0.2558
Signal236.1_KNEE_16:19977473_T_G	236	1	KNEE	16:19977473_T_G		TRUE	New			rs58109580	T	G	0.863	0.0403	0.0065	7.705e-10	1.04112	1.02794	1.05447	150251	916076	intergenic_variant	++?+++-+++++++-++?++-+-++--++??+-?????-+????-??-+--?-???+	10.3	41.245	37	0.2902
Signal236.1_TKR_16:19932004_CCAA_C	236	1	TKR	16:19932004_CCAA_C		FALSE	New			16:19932004_CCAA_C	CCAA	C	0.8524	0.0664	0.0113	4.164e-09	1.06865	1.04525	1.09259	40370	866856	-	+?+??++?+?+-?????-?+??	0	4.866	8	0.7717
Signal236.2_KNEE_16:20246313_G_A	236	2	KNEE	16:20246313_G_A		TRUE	New			rs4474693	A	G	0.8368	0.0376	0.0061	8.223e-10	1.03832	1.02598	1.0508	155562	1082708	downstream_gene_variant	+?++++--++++++++-??--++--+--+--+++++++++????++--++----??+	2	47.976	47	0.433
Signal237.1_ALLOA_16:30198151_A_G	237	1	ALLOA	16:30198151_A_G	chr16:29698151-30792500	TRUE	New	New	No	rs1132812	A	G	0.455	0.0187	0.0032	3.574e-09	1.01888	1.01251	1.02529	387650	1327695	synonymous_variant	+-?-+--+-++-?+?-+??+++???-+?++++++++++-++-+-----+-++-+++---??+-+++-+++-++--++-+??++-+++	0	66.811	73	0.6815
Signal237.1_KNEE_16:30292500_A_T	237	1	KNEE	16:30292500_A_T		FALSE	New			rs79379134	A	T	0.5439	-0.0314	0.0054	5.657e-09	0.969088	0.958885	0.979399	106179	904150	intron_variant	???-?-??-???--+??+???????????---+--+--?+?????-???????+??-	0	11.648	19	0.9001
Signal238.1_ALLOA_16:53799977_T_G	238	1	ALLOA	16:53799977_T_G	chr16:53299977-54744754	FALSE	Known	Known	Yes	rs9930333	T	G	0.571	-0.0306	0.003	2.347e-24	0.969863	0.964177	0.975583	402565	1337475	intron_variant	+--+--++++----?+???+--++---?-++---------+--+++++-+--??????++---?-+?-++-++---+--++?+?+-?	18.3	85.687	70	0.09794
Signal238.1_KNEE_16:53799977_T_G	238	1	KNEE	16:53799977_T_G		TRUE	Known			rs9930333	T	G	0.5677	-0.0542	0.0042	7.571e-38	0.947243	0.939477	0.955072	167827	1112458	intron_variant	----+----------++-----+-+-+++---?????++++-+-+-?------?+-+	12.6	56.038	49	0.2278
Signal238.1_HIPKNEE_16:53819877_C_T	238	1	HIPKNEE	16:53819877_C_T		FALSE	Known			rs11075989	T	C	0.4057	0.0483	0.0039	9.593e-35	1.04949	1.04149	1.05754	208195	1048771	intron_variant	+-++?+-+++++++++++++-?++----+---+++?????++++-+-+++++-++--+++++?-+	1.3	56.729	56	0.4476
Signal238.1_HIP_16:53825488_C_T	238	1	HIP	16:53825488_C_T		FALSE	Known			rs9941349	T	C	0.4205	0.0486	0.0053	4.962e-20	1.0498	1.03895	1.06076	96057	1033405	intron_variant	++++++++++++-+??++----++--?++++++++--++?++++-??--++	0	30.802	44	0.9339
Signal238.1_THR_16:53828066_C_T	238	1	THR	16:53828066_C_T		FALSE	Known			rs17817964	T	C	0.4014	0.0579	0.0071	3.669e-16	1.05961	1.04497	1.07446	49733	963748	intron_variant	+++++++++-+++-+-++--+???+++	0	18.379	23	0.7366
Signal238.1_TJR_16:53800954_T_C	238	1	TJR	16:53800954_T_C		FALSE	Known			rs1421085	T	C	0.5886	-0.0616	0.006	9.423e-25	0.940259	0.929266	0.951381	76458	767519	intron_variant	----------??+-++--+--?+--?-	17.4	26.648	22	0.2249
Signal238.1_TKR_16:53803574_T_A	238	1	TKR	16:53803574_T_A		FALSE	Known			rs1558902	A	T	0.413	0.0685	0.0073	7.042e-21	1.0709	1.05569	1.08633	47701	941039	intron_variant	+-+++++-+-??--+++?++++	21.3	22.876	18	0.1954
Signal238.2_KNEE_16:54244754_C_T	238	2	KNEE	16:54244754_C_T		TRUE	New			rs9921416	T	C	0.4542	-0.0253	0.0042	1.78e-09	0.975017	0.967024	0.983077	172131	1144188	intergenic_variant	++-----+---------+--++---+---++--+++-+--+----?----+++----	0	49.347	55	0.6895
Signal239.1_HIPKNEE_16:64949954_T_C	239	1	HIPKNEE	16:64949954_T_C	chr16:64449954-65449954	TRUE	New	New	No	rs7189660	T	C	0.6983	-0.0269	0.0042	1.379e-10	0.973459	0.965478	0.981505	212046	1070271	intergenic_variant	+---?------++------+-+---+---+----+?+--+--+++-++--+++-+-+++-++-??	24.2	79.148	60	0.04948
Signal240.1_ALLOA_16:70125270_C_T	240	1	ALLOA	16:70125270_C_T	chr16:69466150-70973934	FALSE	Known	Known	Yes	rs62052494	T	C	0.3952	0.0232	0.0035	2.832e-11	1.02347	1.01647	1.03052	365134	1043187	regulatory_region_variant	+++-+?+-++++???-++--++???+++++--+??++++++-+-+++--++++?+??-+?-++??+-+---++++----??+?-??+	0.7	66.464	66	0.4608
Signal240.1_HIPKNEE_16:69966150_T_C	240	1	HIPKNEE	16:69966150_T_C		FALSE	Known			rs10048129	T	C	0.2659	-0.0348	0.0047	7.603e-14	0.965799	0.956943	0.974736	195758	1042051	intron_variant	-+?-+---+--+--------+--+-++++++++--?----+-++-----+-+++--+-+-++???	0	55.893	59	0.5908
Signal240.1_KNEE_16:69966150_T_C	240	1	KNEE	16:69966150_T_C		TRUE	Known			rs10048129	T	C	0.2583	-0.0464	0.0051	1.147e-19	0.95466	0.945165	0.96425	157159	1105638	intron_variant	-?-----+----------?-++-++++--+--?----+++++--+-----+-+???-	17	60.254	50	0.1519
Signal240.1_HIP_16:70473934_G_A	240	1	HIP	16:70473934_G_A		FALSE	New			rs8062183	A	G	0.4714	0.0335	0.0053	3.113e-10	1.03407	1.02338	1.04487	95762	1014245	upstream_gene_variant	++++++++++++-+??-+-++++--+-+???++-++---++++-+-??+--	0	29.347	43	0.9442
Signal240.1_TJR_16:70154204_T_C	240	1	TJR	16:70154204_T_C		FALSE	Known			rs4985501	T	C	0.6041	-0.0435	0.0062	1.655e-12	0.957433	0.945868	0.969138	76623	773985	5_prime_UTR_variant	----------??+-+-+-+++---+++	17.9	29.235	24	0.2114
Signal240.1_TKR_16:69976089_T_C	240	1	TKR	16:69976089_T_C		FALSE	Known			rs7184994	T	C	0.2622	-0.0676	0.0083	4.252e-16	0.934634	0.919553	0.949963	48137	956279	downstream_gene_variant	-----------++---+?-+--	0	15.17	20	0.7666
Signal241.1_HIP_16:72589100_C_G	241	1	HIP	16:72589100_C_G	chr16:72089100-73089100	TRUE	New	New	No	rs77110212	C	G	0.9645	-0.0882	0.0144	8.231e-10	0.915578	0.890098	0.941787	96848	1032235	intron_variant	-----------++--+--------+-?+-?---+--++----++-?-????	6.6	46.055	43	0.347
Signal242.1_HIP_16:78214562_G_C	242	1	HIP	16:78214562_G_C	chr16:77714562-78714562	TRUE	New	New	No	rs2042352	C	G	0.3059	0.0346	0.0057	1.164e-09	1.03521	1.0237	1.04684	96625	1054865	intron_variant	+-++++++++++-++?--+++++++-++++++--+-+---+++++++-+?+	26.7	65.514	48	0.04712
Signal243.1_HIP_16:87194062_T_C	243	1	HIP	16:87194062_T_C	chr16:86691982-87694062	FALSE	New	Known	Yes	rs12919887	T	C	0.7347	-0.0359	0.0062	6.915e-09	0.964737	0.953084	0.976532	92143	1005362	intron_variant	---+--?----+--+?+++---+++++-???+------+--?+--++?-?-	6.8	45.046	42	0.3457
Signal243.1_THR_16:87191982_C_T	243	1	THR	16:87191982_C_T		TRUE	New			rs28838937	T	C	0.5313	-0.043	0.007	9.6e-10	0.957911	0.944859	0.971144	49861	980824	intron_variant	-+-------+-+----------++?-+	0	22.128	25	0.6283
Signal244.1_ALLOA_16:88802473_C_T	244	1	ALLOA	16:88802473_C_T	chr16:87739828-90216883	TRUE	New	Known	Yes	rs76354120	T	C	0.2809	0.0197	0.0032	4.977e-10	1.0199	1.01352	1.02631	486217	1450705	intron_variant	++++-++-+--++++-+++-+++++-+--++++-++++----++-+-++++++????---?-++-+-++++++-++-+-+-+---++	0	64.493	81	0.9105
Signal244.1_HIPKNEE_16:88787673_G_A	244	1	HIPKNEE	16:88787673_G_A		FALSE	Known			rs35159887	A	G	0.3327	0.0241	0.0041	6.013e-09	1.02439	1.01619	1.03266	210927	1062481	missense_variant	++++?+-+++--++-+++---++++-----++-+??-+-+-+++++??++--+++--+++--?--	2.6	59.578	58	0.418
Signal244.1_KNEE_16:88787673_G_A	244	1	KNEE	16:88787673_G_A		FALSE	Known			rs35159887	A	G	0.3284	0.0262	0.0045	6.526e-09	1.02655	1.01753	1.03564	169891	1126248	missense_variant	++++++++++-+++++-+?+++-----++-+??-+-+-+++--++??+-++-+?-++	0	37.848	50	0.8966
Signal244.2_ALLOA_16:89716883_C_T	244	2	ALLOA	16:89716883_C_T		TRUE	Known			rs645019	T	C	0.4199	0.0187	0.0029	9.858e-11	1.01888	1.0131	1.02468	485648	1450315	intron_variant	++++-?+-++++?+?+++++++++--+-+--++++-++-+--+++-++-+++--------+-+++-?-+++++----+--+-?-++-	0	77.288	81	0.5962
Signal244.3_KNEE_16:88240146_C_A	244	3	KNEE	16:88240146_C_A		FALSE	New			rs12925886	A	C	0.546	0.0334	0.0049	6.111e-12	1.03396	1.02408	1.04394	138825	1052158	intergenic_variant	+?++++?++??+++++---++-+----+++++--++-+-+????++?+++-++-???	0	37.539	44	0.7433
Signal244.3_TKR_16:88239828_C_T	244	3	TKR	16:88239828_C_T		TRUE	New			rs12925439	T	C	0.5454	0.0518	0.0075	6.736e-12	1.05317	1.0378	1.06876	47709	949699	intergenic_variant	++++++++++++-?++-+??--	0	12.163	18	0.8387
Signal244.4_KNEE_16:88324931_T_G	244	4	KNEE	16:88324931_T_G		TRUE	New			rs28698209	T	G	0.3672	0.0297	0.0046	9.105e-11	1.03015	1.0209	1.03948	154091	1085768	intron_variant	+?+++++++++++++++++-+++-+--+-++-+????---+?--++?++++++-??+	0	40.87	47	0.7232
Signal245.1_HIPKNEE_17:2209871_C_T	245	1	HIPKNEE	17:2209871_C_T	chr17:1505255-2709871	FALSE	Known	Known	No	rs4606747	T	C	0.6222	-0.0331	0.0042	1.594e-15	0.967442	0.959511	0.975439	194520	1051411	intron_variant	++?-?-------------+--?+----+-+-+------+-+++++-??+--+++--+--++-?-+	0	56.458	58	0.5328
Signal245.1_KNEE_17:2209871_C_T	245	1	KNEE	17:2209871_C_T		TRUE	Known			rs4606747	T	C	0.6205	-0.0512	0.0045	3.218e-30	0.950089	0.941746	0.958505	157051	1115178	intron_variant	+?------------++-??+---+-++--------+-+-++++--??-+--++?-+-	22.6	64.638	50	0.07979
Signal245.1_ALLOA_17:2005255_CAGA_C	245	1	ALLOA	17:2005255_CAGA_C		FALSE	Known			17:2005255_CAGA_C	CAGA	C	0.7841	-0.0329	0.0041	6.486e-16	0.967635	0.959891	0.975442	319312	1129530	-	????-????????---?--???????-?????????---??????????????--+++-??-?????????????????????????	1	16.159	16	0.4419
Signal245.1_TJR_17:2005255_CAGA_C	245	1	TJR	17:2005255_CAGA_C		FALSE	Known			17:2005255_CAGA_C	CAGA	C	0.7877	-0.0554	0.0081	1.027e-11	0.946107	0.931205	0.961247	58263	671584	-	--?-??--???-??????????????+	0	5.639	6	0.4648
Signal245.1_TKR_17:2208899_G_T	245	1	TKR	17:2208899_G_T		FALSE	Known			rs4523957	T	G	0.6219	-0.0685	0.0074	2.416e-20	0.933793	0.920348	0.947436	48055	955931	intron_variant	-------+-+-------??++-	10.9	21.323	19	0.3192
Signal246.1_HIP_17:7411447_C_T	246	1	HIP	17:7411447_C_T	chr17:6911447-7958795	FALSE	Known	Known	No	rs11078685	T	C	0.5727	0.0346	0.0056	6.096e-10	1.03521	1.02391	1.04663	88688	1021145	intron_variant	?+++++++++-++-?+++-+-+--+++-++++-+--+-++-++-+-?-+-+	0	39.634	47	0.7685
Signal246.1_THR_17:7458795_A_G	246	1	THR	17:7458795_A_G		TRUE	Known			rs116600817	A	G	0.7349	-0.0494	0.0079	3.309e-10	0.9518	0.937176	0.966652	49807	971067	intron_variant	---------++--+---+----??--+	0	21.182	24	0.628
Signal247.1_ALLOA_17:29211667_G_A	247	1	ALLOA	17:29211667_G_A	chr17:28711667-30080882	FALSE	New	Known	Yes	rs7223535	A	G	0.265	-0.0263	0.0033	3.043e-15	0.974043	0.967763	0.980363	429016	1384655	intron_variant	---+-?--+-----?--?+---+--+----+----+--++-?---+++----?-------?+--+?+----+-------+-+??+??	11.7	84.983	75	0.2017
Signal247.1_HIP_17:29446709_G_A	247	1	HIP	17:29446709_G_A		FALSE	Known			rs4795574	A	G	0.6746	-0.0384	0.0067	9.197e-09	0.962328	0.949773	0.975048	69207	851177	intron_variant	?--?--??---???+??????????????????????????????+????-	0	6.712	9	0.6671
Signal247.1_THR_17:29580882_G_A	247	1	THR	17:29580882_G_A		FALSE	Known			rs59015798	A	G	0.323	0.0563	0.0091	6.194e-10	1.05792	1.03921	1.07695	34791	650219	3_prime_UTR_variant	?+++++++-++-++-++++++++?--+	0	18.106	24	0.7978
Signal247.1_HIPKNEE_17:29221277_C_T	247	1	HIPKNEE	17:29221277_C_T		FALSE	New			rs62070652	T	C	0.2649	-0.0302	0.0044	8.089e-12	0.970251	0.96192	0.978655	211040	1062791	intron_variant	----?----------+---+-?---+-++-++--??----+-+-----+-+----++---+-?+-	0	48.305	59	0.8386
Signal247.1_KNEE_17:29221277_C_T	247	1	KNEE	17:29221277_C_T		TRUE	New			rs62070652	T	C	0.2666	-0.0411	0.0048	7.112e-18	0.959733	0.950746	0.968805	170014	1126548	intron_variant	+------+---+--+--??---+-++-++--??----+---------++--+-?+--	17.2	61.631	51	0.1463
Signal247.1_TKR_17:29221277_C_T	247	1	TKR	17:29221277_C_T		FALSE	New			rs62070652	T	C	0.2693	-0.0587	0.0082	8.9e-13	0.94299	0.927955	0.958268	47701	941039	intron_variant	----+----+??--+--?-+++	9.9	19.976	18	0.3342
Signal248.1_KNEE_17:38352255_G_A	248	1	KNEE	17:38352255_G_A	chr17:37852255-38852255	TRUE	New	New	No	rs45443194	A	G	0.1567	0.0417	0.007	2.357e-09	1.04258	1.02838	1.05698	114625	839102	downstream_gene_variant	???++++-+??+++++????????????-?????????-+-?-?-+++-++?????-	0	20.262	23	0.6261
Signal249.1_KNEE_17:42191893_G_T	249	1	KNEE	17:42191893_G_T	chr17:41691893-42691893	TRUE	New	New	No	rs228768	T	G	0.6694	-0.0293	0.0048	7.264e-10	0.971125	0.962032	0.980304	156911	1084118	intron_variant	+?--------+-----++--+--+---+--+?+--++-++?-??--+-+-----??+	0	44.181	49	0.6685
Signal250.1_ALLOA_17:43223292_G_A	250	1	ALLOA	17:43223292_G_A	chr17:42723292-45365498	TRUE	New	Known	Yes	rs9894577	A	G	0.3138	0.018	0.003	1.5e-09	1.01816	1.01219	1.02417	486659	1446135	upstream_gene_variant	-++-+?++++++-+?++++-++-++++++++-++++++--+++++-----++++++--++?-++-----+--+--+----+???-+?	0	76.005	79	0.5746
Signal250.2_HIP_17:44355634_C_G	250	2	HIP	17:44355634_C_G		TRUE	Known			rs2696531	C	G	0.8029	-0.075	0.0113	3.306e-11	0.927743	0.907422	0.94852	42084	616436	intron_variant	??---??????+??--?????????--+???-+------++?????+?-??	0	17.872	20	0.5959
Signal250.2_THR_17:43838720_C_T	250	2	THR	17:43838720_C_T		FALSE	Known			rs62055888	T	C	0.1911	0.0566	0.0093	9.711e-10	1.05823	1.03912	1.0777	49770	970719	intron_variant	+++-+-+-+++++++++-+-++???++	0	17.341	23	0.7922
Signal250.2_THR_17:44865498_C_T	250	2	THR	17:44865498_C_T		FALSE	Known			rs199499	T	C	0.1764	0.0557	0.0098	1.259e-08	1.05728	1.03717	1.07778	49855	978988	intron_variant	+++-+++-+++++++++---++?-++-	0	23.28	25	0.5612
Signal250.2_TJR_17:44129398_G_GA	250	2	TJR	17:44129398_G_GA		FALSE	Known			rs112384186	G	GA	0.7781	-0.0654	0.0108	1.514e-09	0.936693	0.917074	0.956732	28069	330707	intron_variant	?-????????+???????????????-	0	0.111	2	0.9461
Signal251.1_HIP_17:46076965_A_G	251	1	HIP	17:46076965_A_G	chr17:45576965-46792923	TRUE	New	New	No	rs2525096	A	G	0.7334	0.0363	0.006	1.67e-09	1.03697	1.02484	1.04923	96346	1051605	upstream_gene_variant	++++++++++--++++-+-+++-++++-+--+-+++++-++?+-+++-+--	4.1	51.082	49	0.3918
Signal251.1_KNEE_17:46292923_C_T	251	1	KNEE	17:46292923_C_T		FALSE	New			rs6504108	T	C	0.7183	-0.0282	0.0048	4.86e-09	0.972194	0.963091	0.981383	157125	1102638	intron_variant	+?--+-+---++--+-+?+--+---+--+-+??-++--++++---?--++-+----+	34.1	77.404	51	0.009963
Signal251.1_THR_17:46102156_G_T	251	1	THR	17:46102156_G_T		FALSE	New			rs6503984	T	G	0.337	-0.0439	0.0075	4.384e-09	0.95705	0.943084	0.971222	49898	981172	downstream_gene_variant	-----------------+---+-----	18.7	31.978	26	0.1938
Signal252.1_ALLOA_17:48997773_C_T	252	1	ALLOA	17:48997773_C_T	chr17:48497773-49497773	FALSE	New	New	No	rs67641990	T	C	0.2853	-0.0186	0.0032	1.062e-08	0.981572	0.975435	0.987748	454720	1415807	intergenic_variant	-+----++-+-+-----+---+???+-+---+-??----+-+---+-+-+++--+++-+?--------------+---+??+----+	17.8	94.936	78	0.09322
Signal252.1_HIP_17:48997773_C_T	252	1	HIP	17:48997773_C_T		FALSE	New			rs67641990	T	C	0.2908	-0.0406	0.0061	2.432e-11	0.960213	0.948801	0.971762	92846	1005882	intergenic_variant	------?------++-------++-++-???---+------?--+--?--+	0	43.386	44	0.4978
Signal252.1_THR_17:48997773_C_T	252	1	THR	17:48997773_C_T		TRUE	New			rs67641990	T	C	0.2891	-0.0555	0.0079	2.745e-12	0.946012	0.931477	0.960774	49898	981172	intergenic_variant	---------+---+----------+-+	0	21.585	26	0.7112
Signal252.1_TJR_17:48997773_C_T	252	1	TJR	17:48997773_C_T		FALSE	New			rs67641990	T	C	0.2888	-0.0389	0.0067	6.299e-09	0.961847	0.949299	0.974561	77168	789225	intergenic_variant	-----------+-+-++------+--+	0	25.944	26	0.4662
Signal253.1_ALLOA_17:54773951_T_C	253	1	ALLOA	17:54773951_T_C	chr17:53694519-55437903	FALSE	Known	Known	Yes	rs227730	T	C	0.6838	-0.021	0.003	2.511e-12	0.979219	0.973478	0.984994	484210	1459705	intergenic_variant	-----?---+----?+---+--+-++-?---+-+------+?--+++++-+--++----+?---++?+--++-+--+--++-+--+-	1.4	81.132	80	0.4436
Signal253.1_HIPKNEE_17:54769890_C_T	253	1	HIPKNEE	17:54769890_C_T		FALSE	Known			rs227732	T	C	0.3075	0.0328	0.005	7.107e-11	1.03334	1.02327	1.04352	145004	922381	intergenic_variant	???+?+???+??+???+++??-??????????-+++--++-+++++??+?????????????-??	0	14.907	23	0.8979
Signal253.1_HIP_17:54194519_A_G	253	1	HIP	17:54194519_A_G		FALSE	New			rs7209324	A	G	0.5922	0.034	0.0054	2.381e-10	1.03458	1.02369	1.04559	96283	1047445	intron_variant	++++++++++++--??++---+-++-?++++-++-+--+--++++-++-?+	9.7	50.942	46	0.2854
Signal253.1_HIP_17:54769174_C_A	253	1	HIP	17:54769174_C_A		TRUE	Known			rs227733	A	C	0.3166	0.0447	0.0056	2.234e-15	1.04571	1.0343	1.05725	96567	1047285	intergenic_variant	+++++++++++++--?-+-+++-+-++-++-+++++++--++++-+?--++	0	38.366	48	0.8386
Signal253.1_THR_17:54203360_G_T	253	1	THR	17:54203360_G_T		FALSE	New			rs8065311	T	G	0.409	-0.0413	0.0071	7.099e-09	0.959541	0.946281	0.972987	49733	963748	intron_variant	-----------+-+-++-++-???-+-	19.9	28.698	23	0.1905
Signal253.1_THR_17:54774568_C_A	253	1	THR	17:54774568_C_A		FALSE	Known			rs227729	A	C	0.3301	0.0509	0.0075	8.744e-12	1.05222	1.03686	1.0678	49850	973251	intergenic_variant	+++++++-++-++--++--++-+?+++	0	21.245	25	0.6789
Signal253.2_ALLOA_17:54849224_C_T	253	2	ALLOA	17:54849224_C_T		TRUE	Known			rs8073455	T	C	0.4887	-0.0237	0.0028	7.609e-17	0.976579	0.971234	0.981953	480335	1396715	intergenic_variant	++---+---++-?-?---+--+???+-++-+--------+++-+---+++-+----+++?++-+++?---+++--+---???????+	6.6	77.12	72	0.3184
Signal253.2_HIP_17:54850329_A_G	253	2	HIP	17:54850329_A_G		FALSE	Known			rs4794665	A	G	0.4971	0.0458	0.0055	1.251e-16	1.04687	1.03564	1.05821	88204	980983	intergenic_variant	?+++++++++++----+++++-+-+-?-???+---+-+---+---+??---	0	40.051	43	0.5999
Signal253.2_HIPKNEE_17:54842555_C_T	253	2	HIPKNEE	17:54842555_C_T		FALSE	Known			rs963292	T	C	0.4904	-0.0304	0.0039	6.986e-15	0.970057	0.962671	0.977501	209353	1029741	intergenic_variant	-+--+-----+--------+-?+-----++-+-+??---+-+????-?+--+--+++-++-+-??	0.9	54.473	54	0.4564
Signal253.2_KNEE_17:54842555_C_T	253	2	KNEE	17:54842555_C_T		FALSE	Known			rs963292	T	C	0.4921	-0.0277	0.0042	5.816e-11	0.97268	0.964706	0.98072	168830	1093848	intergenic_variant	+-----++-------+-?-++----+----+??---+--+????--+-+-+++-??-	7.9	51.02	47	0.3186
Signal253.2_THR_17:54937903_A_G	253	2	THR	17:54937903_A_G		FALSE	Known			rs8078249	A	G	0.5647	0.0509	0.0072	1.865e-12	1.05222	1.03747	1.06717	49898	981172	intron_variant	+-++++++++--+-+++--+-+---+-	38.3	42.169	26	0.02358
Signal254.1_HIP_17:57475540_G_T	254	1	HIP	17:57475540_G_T	chr17:56975540-57975540	TRUE	New	New	No	rs72839014	T	G	0.1927	-0.0398	0.0068	3.681e-09	0.960982	0.948259	0.973875	97033	1031255	3_prime_UTR_variant	-------+----------+--+-+-++-+-?--++-+----+--+-??---	0	45.629	47	0.5294
Signal255.1_ALLOA_17:59455222_A_G	255	1	ALLOA	17:59455222_A_G	chr17:58459336-60158860	FALSE	Known	Known	Yes	rs11079427	A	G	0.1311	0.035	0.0059	3.775e-09	1.03562	1.02371	1.04766	451719	1400485	non_coding_transcript_exon_variant	--?+-?++++++?++-++--++???-++++++--+++++-+--+-+++-+++-+--+++??+---++----++++++?-??+++-?-	0	69.969	74	0.6112
Signal255.1_HIPKNEE_17:58959336_A_C	255	1	HIPKNEE	17:58959336_A_C		FALSE	New			rs138760546	A	C	0.8637	-0.0454	0.0075	1.724e-09	0.955615	0.941671	0.969766	123678	805049	intron_variant	?????-???-??-???---??+??????????-+?------?????-?-?????????????-??	0	7.071	17	0.9826
Signal255.1_HIP_17:59557600_C_T	255	1	HIP	17:59557600_C_T		TRUE	New			rs3744438	T	C	0.1139	0.0676	0.0098	6.659e-12	1.06994	1.04958	1.09069	75863	673155	missense_variant	++?++++?++--++?+-+-+++--++?+???+---+-++++----+??+??	0	30.074	39	0.8468
Signal255.1_KNEE_17:59479580_C_G	255	1	KNEE	17:59479580_C_G		FALSE	New			rs887258	C	G	0.2139	0.0368	0.0054	7.853e-12	1.03749	1.02656	1.04852	154836	1074728	intron_variant	+?++++++-+++++++-??+++++++++++++?++-++--????+?+++++--+??-	16.2	53.68	45	0.1759
Signal255.1_TKR_17:59489893_T_C	255	1	TKR	17:59489893_T_C		FALSE	New			rs9907379	T	C	0.2042	0.0564	0.009	3.58e-10	1.05802	1.03952	1.07685	47725	943223	missense_variant	+++-++++++??+-++++-+++	0	14.161	19	0.7742
Signal255.2_HIP_17:59658860_G_A	255	2	HIP	17:59658860_G_A		FALSE	Known			rs72836447	A	G	0.1457	0.0667	0.0074	1.942e-19	1.06897	1.05358	1.08459	95965	1013995	regulatory_region_variant	+++-++-++++-+--?++-++++-++++???+--+++-+--+++--??+?+	27.7	59.449	43	0.0487
Signal255.2_THR_17:59658860_G_A	255	2	THR	17:59658860_G_A		TRUE	Known			rs72836447	A	G	0.145	0.0985	0.0098	8.267e-24	1.10351	1.08252	1.12492	49813	972903	regulatory_region_variant	++++++++++++-+++-+--++-??--	18.8	29.545	24	0.2003
Signal255.2_TJR_17:59652288_C_A	255	2	TJR	17:59652288_C_A		FALSE	Known			rs7221010	A	C	0.1924	0.0485	0.0076	1.377e-10	1.0497	1.03418	1.06545	77051	788877	TF_binding_site_variant	++-+++++-+-++?--++++++----+	10.4	27.905	25	0.3122
Signal256.1_ALLOA_17:67497563_T_G	256	1	ALLOA	17:67497563_T_G	chr17:66997563-68003653	FALSE	Known	Known	No	rs2716213	T	G	0.5901	-0.0174	0.0028	6.571e-10	0.982751	0.977372	0.988159	486870	1467805	intron_variant	+-+---------+----+----+--+-?+--+---------?----+-++---++-+--+?+--+-?++---------+--+--+--	24.6	108.806	82	0.0255
Signal256.1_KNEE_17:67497563_T_G	256	1	KNEE	17:67497563_T_G		FALSE	Known			rs2716213	T	G	0.5886	-0.0288	0.0042	8.107e-12	0.971611	0.963645	0.979642	171477	1143748	intron_variant	------+-------++-?----+-++--+--+-++-+---+-+-+??++---+++++	32.2	78.132	53	0.01396
Signal256.1_HIPKNEE_17:67503653_A_G	256	1	HIPKNEE	17:67503653_A_G		FALSE	Known			rs2716212	A	G	0.6066	-0.0351	0.0039	4.171e-19	0.965509	0.958157	0.972917	212482	1069551	intron_variant	--------+-++------+------+-+---+----++-+--+?+-+?+-+++------+-++??	33.9	90.747	60	0.006344
Signal256.1_HIP_17:67503653_A_G	256	1	HIP	17:67503653_A_G		FALSE	Known			rs2716212	A	G	0.607	-0.0632	0.0054	3.418e-32	0.938756	0.928872	0.948744	97092	1046565	intron_variant	----------+-----+--+---+-+---?--+++-+-----+-+++-+?-	0	45.684	48	0.5682
Signal256.1_THR_17:67503501_G_A	256	1	THR	17:67503501_G_A		TRUE	Known			rs2521349	A	G	0.3891	0.0902	0.0071	1.292e-36	1.09439	1.07927	1.10973	49898	981172	intron_variant	+++++++++-++++++++++-+---++	18.9	32.078	26	0.1906
Signal256.1_TJR_17:67503501_G_A	256	1	TJR	17:67503501_G_A		FALSE	Known			rs2521349	A	G	0.387	0.0692	0.006	2.412e-30	1.07165	1.05912	1.08433	77168	789225	intron_variant	+++++++++-+-++----+++++++-+	29.3	36.798	26	0.07794
Signal256.1_TKR_17:67503501_G_A	256	1	TKR	17:67503501_G_A		FALSE	Known			rs2521349	A	G	0.3909	0.0506	0.0074	6.08e-12	1.0519	1.03676	1.06727	48161	958463	intron_variant	+++++++++---+-+++-++--	31.8	30.805	21	0.07696
Signal257.1_HIP_17:69187216_AT_A	257	1	HIP	17:69187216_AT_A	chr17:68640933-70963457	FALSE	New	Known	Yes	17:69187216_AT_A	A	AT	0.4376	-0.0401	0.0066	1.158e-09	0.960693	0.948346	0.973201	64515	824809	-	?--?-???---???-??????????????????????????????-????-	0	3.135	8	0.9256
Signal257.1_THR_17:69236112_G_C	257	1	THR	17:69236112_G_C		TRUE	New			rs17178530	C	G	0.4735	-0.0526	0.0071	1.684e-13	0.948759	0.935648	0.962054	49807	971067	intergenic_variant	---+----++-+-+----+---??---	0	22.712	24	0.5368
Signal257.1_TJR_17:69140933_C_G	257	1	TJR	17:69140933_C_G		FALSE	New			rs7216323	C	G	0.6037	0.037	0.0061	1.441e-09	1.03769	1.02536	1.05017	76487	771453	intron_variant	++++-+++-+??+?++---++-++-?+	24.1	28.97	22	0.1457
Signal257.2_HIP_17:70463457_T_C	257	2	HIP	17:70463457_T_C		FALSE	New			rs8078277	T	C	0.6643	0.032	0.0056	1.182e-08	1.03252	1.02125	1.04391	96545	1045105	intron_variant	+++++++++++++--?-++--+-++-++--+++++-++-++-+++??--+-	4	48.983	47	0.3935
Signal257.2_THR_17:70457870_C_G	257	2	THR	17:70457870_C_G		TRUE	New			rs4264435	C	G	0.673	0.0479	0.0076	2.467e-10	1.04907	1.03355	1.06481	49733	963748	intron_variant	++++++++++++++-++-+++???+++	0	16.98	23	0.8102
Signal257.3_HIPKNEE_17:69916891_G_A	257	3	HIPKNEE	17:69916891_G_A		FALSE	Known			rs16977012	A	G	0.2121	0.0291	0.0047	8.704e-10	1.02953	1.02009	1.03906	212238	1078681	intergenic_variant	-+++?++++++++++++++-+++++-+++++++-+++-++-+-+--??+-+++++-+-+-+--?-	0	57.715	60	0.5597
Signal257.3_KNEE_17:69916891_G_A	257	3	KNEE	17:69916891_G_A		FALSE	Known			rs16977012	A	G	0.2133	0.0306	0.0051	2.327e-09	1.03107	1.02082	1.04143	171022	1142448	intergenic_variant	+++++++-+++-+++-++?+++-+++++++-+++-++-++++--+??++-+---?--	0	51.992	52	0.4742
Signal257.3_TJR_17:69926024_G_A	257	3	TJR	17:69926024_G_A		FALSE	Known			rs9905128	A	G	0.5173	-0.0359	0.0059	1.366e-09	0.964737	0.953645	0.975958	76858	786137	intergenic_variant	----------+++?--+-++++?-++-	3.8	24.958	24	0.408
Signal257.3_TKR_17:70040308_G_A	257	3	TKR	17:70040308_G_A		TRUE	Known			rs2058744	A	G	0.5726	-0.0482	0.0073	3.958e-11	0.952943	0.939406	0.966676	48079	958115	intron_variant	-------+-+------+-?--+	0	13.606	20	0.8499
Signal258.1_ALLOA_17:76346122_G_A	258	1	ALLOA	17:76346122_G_A	chr17:75834905-76846122	FALSE	New	New	No	rs9892622	A	G	0.5718	0.0212	0.0033	1.55e-10	1.02143	1.01484	1.02805	371434	1326688	downstream_gene_variant	++?-+?-++-+-+++-??+++-???-+++++-+-?+++--+?--+++-+++---++---?+?++--+++-++--++++-??-+-++-	0	69.819	73	0.5839
Signal258.1_THR_17:76346122_G_A	258	1	THR	17:76346122_G_A		FALSE	New			rs9892622	A	G	0.5795	0.0504	0.0076	3.227e-11	1.05169	1.03614	1.06747	49856	980761	downstream_gene_variant	+++++++++--++-++-++-+++++?-	0	23.877	25	0.5265
Signal258.1_TJR_17:76346122_G_A	258	1	TJR	17:76346122_G_A		FALSE	New			rs9892622	A	G	0.574	0.0375	0.0064	5.366e-09	1.03821	1.02527	1.05132	77075	788869	downstream_gene_variant	+++++++++-++-++-+++-++-+++?	0	17.288	25	0.8711
Signal258.1_HIP_17:76334905_T_C	258	1	HIP	17:76334905_T_C		TRUE	New			rs6501201	T	C	0.4071	-0.0411	0.0061	1.13e-11	0.959733	0.948327	0.971276	84468	978375	intron_variant	?-----?------+-++++-+--+++--???--+---+--+?--+--?++?	20.2	52.657	42	0.1254
Signal259.1_ALLOA_18:29908183_A_G	259	1	ALLOA	18:29908183_A_G	chr18:29408183-30408183	TRUE	New	New	No	rs60154857	A	G	0.9407	-0.0347	0.0059	3.426e-09	0.965895	0.95479	0.977129	487923	1448715	intron_variant	---+-?---+-++--+------------+--+------------++-++++--++--+++--+-+?++--------??-+-???++?	0	72.274	78	0.6615
Signal260.1_TKR_18:46806432_G_C	260	1	TKR	18:46806432_G_C	chr18:46306432-47306432	TRUE	New	New	No	rs552086	C	G	0.6536	-0.0514	0.0076	1.102e-11	0.949899	0.935854	0.964154	47725	943223	intron_variant	----+----+??-----+--+-	22.3	24.441	19	0.1798
Signal261.1_ALLOA_18:53186092_T_C	261	1	ALLOA	18:53186092_T_C	chr18:52686092-53940175	FALSE	New	New	No	rs627685	T	C	0.6957	-0.0176	0.003	7.899e-09	0.982554	0.976794	0.988348	489072	1468905	intron_variant	---++--+++--+---------+-+--------+----+++?++--+-+-++++---+++?-----+-++-+-++++-++-++?--+	0	79.79	83	0.5795
Signal261.1_KNEE_18:53234728_G_A	261	1	KNEE	18:53234728_G_A		FALSE	New			rs34533676	A	G	0.0707	0.0478	0.0083	7.428e-09	1.04896	1.03203	1.06616	168811	1052858	intron_variant	+++++++---++++++-++++++--+-+++--+?+???++++?--+?+-+-++???-	0.2	47.078	47	0.4694
Signal261.1_TJR_18:53440175_A_G	261	1	TJR	18:53440175_A_G		FALSE	New			rs12967215	A	G	0.9322	-0.0689	0.012	8.659e-09	0.93342	0.911723	0.955634	75292	719977	intron_variant	?--------+------+--+++--+?+	3.4	24.836	24	0.4147
Signal261.1_TKR_18:53440175_A_G	261	1	TKR	18:53440175_A_G		TRUE	New			rs12967215	A	G	0.935	-0.0896	0.0148	1.267e-09	0.914297	0.888156	0.941207	47148	889215	intron_variant	---+----?+---+--+?-+++	29.9	27.119	19	0.1019
Signal262.1_HIPKNEE_18:57913965_G_A	262	1	HIPKNEE	18:57913965_G_A	chr18:57413965-58413965	FALSE	New	New	No	rs35693910	A	G	0.2631	0.0257	0.0044	5.664e-09	1.02603	1.01722	1.03492	211230	1010701	regulatory_region_variant	+-++?+-+-+++++--++---?+++++--++--+++++++?-++--???+-+-++-+----+++?	0	53.418	57	0.6102
Signal262.1_KNEE_18:57913965_G_A	262	1	KNEE	18:57913965_G_A		TRUE	New			rs35693910	A	G	0.2561	0.0291	0.0048	1.471e-09	1.02953	1.01989	1.03926	171020	1074618	regulatory_region_variant	++++++++++--++---?-+++++--+++-+++++++?++-+---??+++---++??	2.7	51.398	50	0.4187
Signal263.1_ALLOA_18:60068549_G_A	263	1	ALLOA	18:60068549_G_A	chr18:59554857-60568549	TRUE	New	New	No	rs883921	A	G	0.5399	0.021	0.0029	3.909e-13	1.02122	1.01543	1.02704	457208	1425675	intergenic_variant	++?--?--++++-++++++++++---+?++-+++--+++++-++---+--++?--+++++-----++-++-+--+++--++?+?+??	0	75.782	78	0.55
Signal263.1_HIP_18:60068549_G_A	263	1	HIP	18:60068549_G_A		FALSE	New			rs883921	A	G	0.5327	0.0321	0.0056	9.299e-09	1.03262	1.02135	1.04402	88202	1018895	intergenic_variant	?++++++-++-++-+?++---+--++-+-+--+---++-+-++++??+++-	0	41.682	46	0.6536
Signal263.1_TJR_18:60054857_A_C	263	1	TJR	18:60054857_A_C		FALSE	New			rs884205	A	C	0.2598	-0.0392	0.0068	7.444e-09	0.961558	0.948828	0.97446	77168	789225	3_prime_UTR_variant	-----+-----+-+--+-+-+-+--++	0	19.675	26	0.8067
Signal264.1_KNEE_18:73674721_G_A	264	1	KNEE	18:73674721_G_A	chr18:73174721-74174721	TRUE	New	New	No	rs1507465	A	G	0.3995	0.0243	0.0043	1.106e-08	1.0246	1.016	1.03327	171098	1126818	intergenic_variant	++-++++++-+++++--+-++--+-+---+-??+-+-+++++--+---+-+--?+++	0	52.97	53	0.4753
Signal265.1_HIP_18:77348962_G_A	265	1	HIP	18:77348962_G_A	chr18:76656537-77851355	FALSE	New	Known	Yes	rs508151	A	G	0.5127	0.0325	0.0053	1.273e-09	1.03303	1.02236	1.04382	95846	1022765	non_coding_transcript_exon_variant	++++++-++++--+??+--++++-++?++??-++-++++--++++++?-?+	15.4	50.811	43	0.193
Signal265.1_THR_18:77351355_T_C	265	1	THR	18:77351355_T_C		TRUE	New			rs4021815	T	C	0.476	-0.0446	0.0072	4.797e-10	0.95638	0.942979	0.969972	49818	978640	downstream_gene_variant	-+-----+---+-+----+---?+?-+	30.6	34.585	24	0.0748
Signal265.2_ALLOA_18:77156537_C_G	265	2	ALLOA	18:77156537_C_G		FALSE	New			rs8096658	C	G	0.5321	-0.0215	0.003	5.726e-13	0.978729	0.972992	0.984501	453414	1415637	intron_variant	--++-?++---+-------+--???------++??---+++-+-+-+--+++-------?+----++-+++-+---+--??++++-+	24.3	101.676	77	0.03137
Signal265.2_HIPKNEE_18:77156537_C_G	265	2	HIPKNEE	18:77156537_C_G		FALSE	New			rs8096658	C	G	0.5253	-0.0281	0.0042	3.055e-11	0.972291	0.96432	0.980328	192182	1024061	intron_variant	--+-?-+------??---++--+-+-++---+++------+-????+---+-+++-+---+--??	40.3	92.196	55	0.001246
Signal265.2_HIP_18:77156537_C_G	265	2	HIP	18:77156537_C_G		TRUE	New			rs8096658	C	G	0.5222	-0.047	0.0056	5.329e-17	0.954087	0.943673	0.964617	92161	1005712	intron_variant	------?-------+?--+-++-+-+++???-----+++-+?++-+-?++-	16.3	51.344	43	0.1792
Signal265.2_THR_18:77156537_C_G	265	2	THR	18:77156537_C_G		FALSE	New			rs8096658	C	G	0.5219	-0.0581	0.0073	1.18e-15	0.943556	0.930152	0.957153	49898	981172	intron_variant	---------+-----+++-++++----	0	22.274	26	0.6736
Signal265.2_TJR_18:77156537_C_G	265	2	TJR	18:77156537_C_G		FALSE	New			rs8096658	C	G	0.5173	-0.0484	0.0062	3.788e-15	0.952753	0.941245	0.964401	77168	789225	intron_variant	----+-----+-+---+-+++-+--+-	3.2	26.847	26	0.4174
Signal266.1_KNEE_19:2172378_T_C	266	1	KNEE	19:2172378_T_C	chr19:1661321-2672378	FALSE	Known	Known	No	rs12978179	T	C	0.5308	-0.045	0.005	1.818e-19	0.955997	0.946675	0.965412	119383	963293	intron_variant	??--?-??-???---??-???????????---?-++--?-?????-???????-??+	11.4	21.433	19	0.3134
Signal266.1_TKR_19:2161321_T_C	266	1	TKR	19:2161321_T_C		TRUE	Known			rs57908212	T	C	0.5274	-0.0661	0.0073	1.28e-19	0.936037	0.92274	0.949526	47904	950542	intron_variant	---------+-?----+-+--+	0	19.891	20	0.4648
Signal267.1_ALLOA_19:10760007_G_A	267	1	ALLOA	19:10760007_G_A	chr19:10245764-11270783	TRUE	Known	Known	No	rs10416125	A	G	0.6396	-0.0316	0.0034	5.691e-21	0.968894	0.962459	0.975372	347788	1246855	upstream_gene_variant	++?-??+----++-?-???---???+----+---------+-++----+-+---+----?+++-+++----+-------???++-+-	0	71.634	72	0.49
Signal267.1_HAND_19:10770783_A_G	267	1	HAND	19:10770783_A_G		FALSE	Known			rs10407692	A	G	0.3358	0.0616	0.01	7.263e-10	1.06354	1.04289	1.08459	33485	782913	intron_variant	?+++++++++---++?+++-++--+-+???+-++++++-???+	4.5	35.585	34	0.3936
Signal267.1_HIPKNEE_19:10745764_T_C	267	1	HIPKNEE	19:10745764_T_C		FALSE	Known			rs2163832	T	C	0.3118	0.0293	0.0044	4.015e-11	1.02973	1.02089	1.03865	188980	989785	intron_variant	--?+?+++++-++++++++-+---++++-++---+?????++????+++-+-+++-+++-+++??	11.6	57.692	51	0.2416
Signal267.1_KNEE_19:10748073_C_G	267	1	KNEE	19:10748073_C_G		FALSE	Known			rs3843750	C	G	0.3038	0.0444	0.0048	1.957e-20	1.0454	1.03561	1.05528	154807	1067558	intron_variant	-?+++++-+++++++-+-?+++-+++-++--??+--++++????++++-++-++??+	10.2	51.234	46	0.2758
Signal267.1_THUMB_19:10759981_G_C	267	1	THUMB	19:10759981_G_C		FALSE	Known			rs10415961	C	G	0.673	-0.0877	0.014	3.727e-10	0.916036	0.891242	0.941519	16676	745480	upstream_gene_variant	------+---++-+----+--+++?-???	24.5	31.802	24	0.132
Signal267.1_TKR_19:10758319_C_T	267	1	TKR	19:10758319_C_T		FALSE	Known			rs10408721	T	C	0.6783	-0.058	0.0077	5.782e-14	0.94365	0.929516	0.957999	47880	948358	downstream_gene_variant	-------+--+?-----?+++-	0	17.137	19	0.5806
Signal268.1_SPINE_19:18683345_A_G	268	1	SPINE	19:18683345_A_G	chr19:18183345-19183345	TRUE	New	Known	No	rs117943325	A	G	0.8998	-0.0637	0.0105	1.401e-09	0.938286	0.919174	0.957796	70256	744590	5_prime_UTR_variant	-----?--?+-----------+---+--++???+-+?+?-??+	0	27.727	33	0.7271
Signal269.1_ALLOA_19:41833784_G_A	269	1	ALLOA	19:41833784_G_A	chr19:41333784-42351358	FALSE	Known	Known	Yes	rs75621460	A	G	0.0245	0.0874	0.0106	1.475e-16	1.09133	1.06889	1.11424	463226	1341545	intron_variant	--++++???-++++++++++++???++-?+++++-+++++-????????-???????-+???+++++--+-++?++?????-?-?++	0	48.775	53	0.6393
Signal269.1_HIPKNEE_19:41833784_G_A	269	1	HIPKNEE	19:41833784_G_A		FALSE	Known			rs75621460	A	G	0.0253	0.0959	0.0138	3.274e-12	1.10065	1.07128	1.13083	198587	890060	intron_variant	-+++++++++?-++-++++?+??????????+??++?????+?????-?++--+-++++??????	23.4	43.104	33	0.112
Signal269.1_HIP_19:41833784_G_A	269	1	HIP	19:41833784_G_A		FALSE	Known			rs75621460	A	G	0.0247	0.1311	0.0187	2.402e-12	1.14008	1.09905	1.18264	93119	975056	intron_variant	++++++++++++-+?-?????????+?+???+?-++-+-++++????????	0	20.228	27	0.8211
Signal269.1_KNEE_19:41833784_G_A	269	1	KNEE	19:41833784_G_A		FALSE	Known			rs75621460	A	G	0.0241	0.0913	0.0153	2.519e-09	1.0956	1.06323	1.12895	159361	946127	intron_variant	++++++?-++-++++-+?+?????????+??++?????+?????+?-++-+??????	28.2	36.231	26	0.08751
Signal269.1_THR_19:41833784_G_A	269	1	THR	19:41833784_G_A		FALSE	Known			rs75621460	A	G	0.025	0.176	0.0246	9.122e-13	1.19244	1.13631	1.25134	49329	954961	intron_variant	+++++++++--+?++-+-+++?????-	0	14.824	20	0.7864
Signal269.1_TJR_19:41833784_G_A	269	1	TJR	19:41833784_G_A		TRUE	Known			rs75621460	A	G	0.0262	0.1656	0.0201	1.578e-16	1.1801	1.13451	1.22752	76207	771338	intron_variant	+++++++++-?+++?----+-++++??	0	13.726	22	0.9109
Signal269.1_TKR_19:41833784_G_A	269	1	TKR	19:41833784_G_A		FALSE	Known			rs75621460	A	G	0.0244	0.1742	0.0254	7.466e-12	1.19029	1.13249	1.25105	47543	938149	intron_variant	+-+++++++-?++?--+?+??+	0	10.45	16	0.8421
Signal269.2_ALLOA_19:41851358_C_T	269	2	ALLOA	19:41851358_C_T		TRUE	New			rs146652543	T	C	0.0173	0.0799	0.0114	2.676e-12	1.08318	1.05925	1.10765	471086	1294025	intron_variant	-++++--++?--++-?-+--+-???+++++-+++-+++-?---++++--+????????+??-++++++-+++-?+-?????+?+???	0	48.244	60	0.8623
Signal269.2_KNEE_19:41851358_C_T	269	2	KNEE	19:41851358_C_T		FALSE	New			rs146652543	T	C	0.0177	0.1137	0.0166	6.495e-12	1.12042	1.08455	1.15747	163910	971949	intron_variant	++++++++++++++-+-?--++-++--++??--?????-?????+?++++-??????	0	21.446	36	0.9739
Signal270.1_ALLOA_19:45411941_T_C	270	1	ALLOA	19:45411941_T_C	chr19:44911941-46887344	FALSE	New	Known	Yes	rs429358	T	C	0.8417	0.0377	0.0039	2.476e-22	1.03842	1.03051	1.04639	475557	1397675	missense_variant	-++++?+++-+-?+?--+-++-???-+?+?+++++++++--++--+++++++-++-+--?-+-++----++++-+++?-??-?+?+-	15.9	85.588	72	0.1308
Signal270.1_HIPKNEE_19:45411941_T_C	270	1	HIPKNEE	19:45411941_T_C		TRUE	New			rs429358	T	C	0.8437	0.0555	0.0054	1.023e-24	1.05707	1.04594	1.06832	208700	1029661	missense_variant	-+++?++++++++++++++--++--+++++++++??++-++-????-?+-++-+++++++---??	23.1	70.25	54	0.0678
Signal270.1_HIP_19:45411941_T_C	270	1	HIP	19:45411941_T_C		FALSE	New			rs429358	T	C	0.8387	0.0575	0.0073	2.552e-15	1.05919	1.04414	1.07445	96529	1006845	missense_variant	+++++++++++-+-+-+--+++-++-?-???-+----++++++++-??+?+	11.9	48.807	43	0.251
Signal270.1_KNEE_19:45411941_T_C	270	1	KNEE	19:45411941_T_C		FALSE	New			rs429358	T	C	0.8402	0.0622	0.0065	7.87e-22	1.06418	1.0507	1.07782	142783	770394	missense_variant	+++?++++++++++++++?+---++-+++++??++-+++-????+-?-+++-+-??+	10.2	50.089	45	0.2786
Signal270.1_THR_19:45411941_T_C	270	1	THR	19:45411941_T_C		FALSE	New			rs429358	T	C	0.8344	0.0548	0.0096	1.165e-08	1.05633	1.03664	1.07639	49739	965584	missense_variant	+++++++-+++-++--+++++?+??--	0	13.737	23	0.9342
Signal270.1_TJR_19:45411941_T_C	270	1	TJR	19:45411941_T_C		FALSE	New			rs429358	T	C	0.8377	0.0617	0.0082	4.407e-14	1.06364	1.04669	1.08088	76506	773637	missense_variant	++++++++-+??+?+-++-++++++-+	0	12.215	23	0.967
Signal270.1_TKR_19:45422160_C_G	270	1	TKR	19:45422160_C_G		FALSE	New			rs12721051	C	G	0.7819	0.0566	0.009	3.633e-10	1.05823	1.03973	1.07706	47822	950194	3_prime_UTR_variant	+++++++++-+?+++++-?+--	0	16.686	19	0.6111
Signal270.2_FINGER_19:46387344_G_A	270	2	FINGER	19:46387344_G_A		FALSE	Known			rs11550348	A	G	0.1187	-0.1567	0.0245	1.601e-10	0.854961	0.814876	0.897017	16030	676095	synonymous_variant	--------???-+------+-+--?++	0	20.07	22	0.5787
Signal270.2_HAND_19:46384830_C_T	270	2	HAND	19:46384830_C_T		TRUE	Known			rs34255979	T	C	0.114	-0.0888	0.0135	5.295e-11	0.915029	0.891135	0.939563	40008	808284	downstream_gene_variant	-----------+--?--+---+----+???-------?+???-	13.5	39.298	34	0.2445
Signal270.2_THR_19:46178661_T_C	270	2	THR	19:46178661_T_C		FALSE	New			rs2238689	T	C	0.569	0.0414	0.0071	6.82e-09	1.04227	1.02787	1.05687	49696	963400	non_coding_transcript_exon_variant	++++++++++-++++--+---????-+	23.1	28.603	22	0.1566
Signal271.1_HIP_19:49210869_A_G	271	1	HIP	19:49210869_A_G	chr19:48710869-49710869	TRUE	New	New	No	rs2638281	A	G	0.4214	0.036	0.0063	8.178e-09	1.03666	1.02393	1.04954	71654	783501	downstream_gene_variant	?++-?++++++++----+--+-+-++-+???+--++-++-+++++???--+	18.1	51.268	42	0.1546
Signal272.1_ALLOA_19:55818225_T_C	272	1	ALLOA	19:55818225_T_C	chr19:55318225-56379672	FALSE	Known	Known	No	rs79723785	T	C	0.9798	-0.0736	0.0106	4.173e-12	0.929043	0.909941	0.948547	477516	1329155	intron_variant	+----+-+-?-++--?----+-++-+-++-+--++----++?+++-++--???????---?+++++------+?+-????+-?-???	23.7	86.459	66	0.04639
Signal272.1_HIP_19:55818225_T_C	272	1	HIP	19:55818225_T_C		FALSE	Known			rs79723785	T	C	0.9795	-0.1573	0.0189	9.409e-17	0.854448	0.823375	0.886693	96539	1031475	intron_variant	------------+-?++-+-+-+++-?+-?++-+++----+-+???-????	45.3	73.095	40	0.001081
Signal272.1_TJR_19:55818225_T_C	272	1	TJR	19:55818225_T_C		FALSE	Known			rs79723785	T	C	0.9807	-0.1361	0.0221	7.898e-10	0.872755	0.835759	0.91139	76706	777161	intron_variant	--+-----++?--+-?------++-??	42.2	38.039	22	0.01814
Signal272.1_THR_19:55879672_C_T	272	1	THR	19:55879672_C_T		TRUE	Known			rs4252548	T	C	0.0269	0.222	0.0263	3.111e-17	1.24857	1.18584	1.31462	34582	645325	missense_variant	?++++++-++--+++++++--??+???	28.7	28.047	20	0.1083
Signal273.1_ALLOA_20:6457261_C_T	273	1	ALLOA	20:6457261_C_T	chr20:5948521-6962602	FALSE	New	New	No	rs6117282	T	C	0.408	-0.0193	0.0028	9.158e-12	0.980885	0.975517	0.986283	487745	1471695	intron_variant	-+----------+-+----+-+++---?+-++--+----++++----+---++-+++++-?----+----+-+-+-+---++-+--+	13.1	96.69	84	0.1624
Signal273.1_HIP_20:6457261_C_T	273	1	HIP	20:6457261_C_T		TRUE	New			rs6117282	T	C	0.4047	-0.0428	0.0053	1.17e-15	0.958103	0.948202	0.968107	97310	1055035	intron_variant	--------------+-+-----+----+++--++++--+-+--+-+--+?-	0	44.882	49	0.6407
Signal273.1_HIPKNEE_20:6448521_C_T	273	1	HIPKNEE	20:6448521_C_T		FALSE	New			rs6117276	T	C	0.4137	-0.0254	0.0039	9.415e-11	0.97492	0.967496	0.982401	213645	1076571	intron_variant	-+----+---++-------+-++-----++---++--+++++++?-----++--+-++--+--??	22.4	78.596	61	0.06419
Signal273.1_THR_20:6462602_G_C	273	1	THR	20:6462602_G_C		FALSE	New			rs964220	C	G	0.449	-0.0418	0.0071	3.26e-09	0.959062	0.945808	0.972501	49861	980824	intron_variant	--------+-+--++--+-+-++-?-+	4.7	26.22	25	0.3959
Signal273.1_TJR_20:6462602_G_C	273	1	TJR	20:6462602_G_C		FALSE	New			rs964220	C	G	0.4533	-0.0341	0.006	1.005e-08	0.966475	0.955176	0.977907	77051	788877	intron_variant	----------+++?-++---+-++-+-	17.3	30.239	25	0.2155
Signal274.1_ALLOA_20:33924112_C_T	274	1	ALLOA	20:33924112_C_T	chr20:33390061-34523962	FALSE	Known	Known	No	rs981819	T	C	0.3978	-0.0295	0.0029	5.521e-25	0.970931	0.965428	0.976465	482836	1436975	intron_variant	-----?+++-+-?-?+-------+---?-------------?+++++++-+-----+++----?-?+-+++--------+---????	27.8	103.905	75	0.01524
Signal274.1_HIPKNEE_20:34005214_C_T	274	1	HIPKNEE	20:34005214_C_T		FALSE	Known			rs6060401	T	C	0.6135	0.0458	0.0042	5.116e-28	1.04687	1.03828	1.05552	191076	1024501	intergenic_variant	-+?+?+++++++++++++++++-++-+--+-+-++?????+---+-+?++++---++++-+-+--	10.9	62.83	56	0.2472
Signal274.1_TJR_20:33890061_G_A	274	1	TJR	20:33890061_G_A		FALSE	Known			rs6060355	A	G	0.381	-0.0599	0.0061	1.976e-22	0.941859	0.930665	0.953187	76506	773637	downstream_gene_variant	----------??+?--+-+++------	0	21.591	23	0.545
Signal274.1_KNEE_20:34023962_G_A	274	1	KNEE	20:34023962_G_A		TRUE	Known			rs224333	A	G	0.3826	-0.0588	0.0043	5.521e-42	0.942895	0.934982	0.950875	169693	1126268	intron_variant	+----------------??+-++-+--+-+-??--++--+------?-----+-??+	28.1	68.174	49	0.03631
Signal274.1_TKR_20:34023962_G_A	274	1	TKR	20:34023962_G_A		FALSE	Known			rs224333	A	G	0.3812	-0.0868	0.0075	8.196e-31	0.91686	0.903481	0.930438	47643	942875	intron_variant	----------??+-----?---	4.9	18.925	18	0.3965
Signal275.1_KNEE_20:35412834_G_A	275	1	KNEE	20:35412834_G_A	chr20:34912834-35912834	TRUE	New	New	No	rs2298308	A	G	0.8204	0.034	0.0059	9.522e-09	1.03458	1.02269	1.04662	155717	1074958	3_prime_UTR_variant	-?+++++++-+++++-+?+-++--+-+---++?-++++-+????+---++-+++??-	0	44.576	47	0.5735
Signal276.1_ALLOA_20:46294725_C_T	276	1	ALLOA	20:46294725_C_T	chr20:45032122-46794725	FALSE	New	Known	Yes	rs2076545	T	C	0.4319	0.0179	0.003	1.657e-09	1.01806	1.01209	1.02406	429552	1406525	intron_variant	+++-+?+--+-+-++++?----+++-+?++-++-+++++--?++-++-+-+-++++++--+++++--+---+--++-+-+++-++?-	0	77.871	81	0.5779
Signal276.1_HIPKNEE_20:46294725_C_T	276	1	HIPKNEE	20:46294725_C_T		FALSE	New			rs2076545	T	C	0.4384	0.0246	0.0039	2.74e-10	1.02491	1.0171	1.03277	213292	1080331	intron_variant	++++++-++++++-+++++-+?++-++++-+-+-+++++++-++-+?+-++----+-+++--+-+	0	61.429	62	0.4966
Signal276.1_KNEE_20:46294725_C_T	276	1	KNEE	20:46294725_C_T		TRUE	New			rs2076545	T	C	0.4319	0.0305	0.0042	5.012e-13	1.03097	1.02252	1.03949	171803	1144088	intron_variant	+++++++++-++++++-?+++--+++-+-+--++++++--+++++?++--+--+---	23.3	70.427	54	0.06595
Signal276.1_TKR_20:46294725_C_T	276	1	TKR	20:46294725_C_T		FALSE	New			rs2076545	T	C	0.421	0.046	0.0074	4.131e-10	1.04707	1.032	1.06237	48161	958463	intron_variant	+++++++-++-+-++-+-+---	9.9	23.307	21	0.3278
Signal276.2_KNEE_20:45532447_T_TA	276	2	KNEE	20:45532447_T_TA		FALSE	New			rs11482825	T	TA	0.6522	0.0354	0.0055	1.237e-10	1.03603	1.02493	1.04726	113115	907946	intron_variant	??++?+??????++-????????????????++-++++?+????????????????-	0	13.74	14	0.4693
Signal276.2_TKR_20:45532122_T_C	276	2	TKR	20:45532122_T_C		TRUE	New			rs6124883	T	C	0.4423	0.0489	0.0073	1.646e-11	1.05012	1.0352	1.06525	48161	958463	intron_variant	+++++++-++-++-++-+++++	0	15.999	21	0.7697
Signal277.1_ALLOA_20:48910103_A_G	277	1	ALLOA	20:48910103_A_G	chr20:48404038-49410103	FALSE	New	New	No	rs6012893	A	G	0.7505	0.0213	0.0032	3.422e-11	1.02153	1.01514	1.02796	483510	1453555	intron_variant	+-+-+?--+++-?+?-++-++--+--+?-+++-+++++++-?++++-+---+?+-----+--+-++++---+--+++?++-+---++	21.2	100.267	79	0.05346
Signal277.1_HIP_20:48904038_T_C	277	1	HIP	20:48904038_T_C		FALSE	New			rs6020421	T	C	0.4281	0.0334	0.0056	1.899e-09	1.03396	1.02268	1.04538	87963	1018445	intergenic_variant	?+++++-++++++-??+-++-+-+++----++++++++-+--+--??+-?+	13.4	50.821	44	0.2228
Signal277.1_THR_20:48904038_T_C	277	1	THR	20:48904038_T_C		FALSE	New			rs6020421	T	C	0.4296	0.046	0.0071	7.037e-11	1.04707	1.0326	1.06175	49770	970719	intergenic_variant	++++++++++-++++++-+-++???-+	0	20.696	23	0.5996
Signal277.1_TJR_20:48906772_C_T	277	1	TJR	20:48906772_C_T		TRUE	New			rs913671	T	C	0.5658	-0.0403	0.006	1.279e-11	0.960501	0.949272	0.971863	76734	778772	upstream_gene_variant	----------+?+?+--+--+-+-+?+	0	22.118	23	0.5132
Signal278.1_ALLOA_20:51191639_C_A	278	1	ALLOA	20:51191639_C_A	chr20:49820079-51691639	FALSE	New	New	No	rs34957979	A	C	0.1803	-0.0221	0.0037	1.406e-09	0.978142	0.971075	0.985262	487663	1450025	intron_variant	---+-++-+-----+------++--+-?-+-+---+---++----+--+-+-++-+---++--+--+-----+----?++-?-????	0	77.896	79	0.514
Signal278.1_KNEE_20:50807839_G_C	278	1	KNEE	20:50807839_G_C		TRUE	New			rs75478182	C	G	0.0916	0.0468	0.0073	1.288e-10	1.04791	1.03303	1.06301	172229	1143018	intron_variant	+++++++++-++-++-+++-++++--++-++++-++++++++-++++-++-+-+?--	15.7	65.224	55	0.1628
Signal278.2_HIP_20:50320079_T_C	278	2	HIP	20:50320079_T_C		TRUE	New			rs2147338	T	C	0.5801	0.0322	0.0053	1.424e-09	1.03272	1.02205	1.04351	96943	1050655	intron_variant	+++++--+++-+++?-++++++---++++++-++++-++?++-++-+-+?+	16	55.968	47	0.1737
Signal279.1_ALLOA_20:62465930_A_G	279	1	ALLOA	20:62465930_A_G	chr20:61908781-63025520	FALSE	New	New	No	rs11086130	A	G	0.8879	0.0305	0.0053	7.641e-09	1.03097	1.02032	1.04174	460469	1364945	upstream_gene_variant	-+-+?--+-----+?+-++-+++-+++?++-+++++++-+--+-++-+++-++++-----?-+?++--?+++-++-+?+--????-?	8.6	80.958	74	0.2711
Signal279.1_KNEE_20:62692060_A_C	279	1	KNEE	20:62692060_A_C		TRUE	New			rs6090040	A	C	0.4759	-0.0272	0.0045	1.551e-09	0.973167	0.964621	0.981788	152136	1072231	intron_variant	-?--+-----?----++?-++----+++--++-+++-+--????-?-+--+-+???-	19.7	56.024	45	0.1255
Signal279.1_TJR_20:62408781_C_T	279	1	TJR	20:62408781_C_T		FALSE	New			rs13043476	T	C	0.1155	-0.0555	0.0095	4.17e-09	0.946012	0.928561	0.963791	76249	765528	intron_variant	--------++??-?--+-?-----+?+	27.4	28.908	21	0.1162
Signal279.1_TKR_20:62468726_T_C	279	1	TKR	20:62468726_T_C		FALSE	New			rs6010675	T	C	0.9451	0.1001	0.0167	2.172e-09	1.10528	1.06969	1.14206	48161	958463	intergenic_variant	+++++++-+-++++++-+-++-	0	13.32	21	0.897
Signal280.1_ALLOA_21:18418085_A_T	280	1	ALLOA	21:18418085_A_T	chr21:17878360-18918085	TRUE	Known	Known	No	rs2824183	A	T	0.781	0.0301	0.0035	2.537e-18	1.03056	1.02351	1.03765	479154	1415575	regulatory_region_variant	++++++++-+++++?+-+++++???++?++-++++++++--?-+++---+--+-+-+++?-++-??+-++++--++-?+??+-+-??	15.5	85.192	72	0.1371
Signal280.1_HIP_21:18384036_T_C	280	1	HIP	21:18384036_T_C		FALSE	Known			rs2738292	T	C	0.7316	0.0464	0.006	6.302e-15	1.04749	1.03525	1.05988	96525	1005015	intergenic_variant	++++++++++++++-+-++-+-++++?+???++-++-+++-+++-???+--	0	39.443	43	0.6264
Signal280.1_HIPKNEE_21:18383831_C_G	280	1	HIPKNEE	21:18383831_C_G		FALSE	Known			rs2205325	C	G	0.7328	0.0358	0.0044	6.724e-16	1.03645	1.02755	1.04543	209601	1019981	intergenic_variant	+++++++++++++++++++++--+++---+-+-???-+--++????-+-+---+++-+--+++??	4.2	57.384	55	0.3869
Signal280.1_THR_21:18383831_C_G	280	1	THR	21:18383831_C_G		FALSE	Known			rs2205325	C	G	0.7287	0.0617	0.0079	6.983e-15	1.06364	1.0473	1.08024	49739	965584	intergenic_variant	+++++++++-++++--+++-+?+??+-	7.8	24.95	23	0.3529
Signal280.1_TJR_21:18390066_G_T	280	1	TJR	21:18390066_G_T		FALSE	Known			rs11911487	T	G	0.271	-0.0528	0.0067	3.202e-15	0.94857	0.936195	0.961108	76753	780956	intergenic_variant	-----------?-?-+-++---+----	17.5	29.106	24	0.2162
Signal280.1_KNEE_21:18378360_A_G	280	1	KNEE	21:18378360_A_G		FALSE	Known			rs2738293	A	G	0.7332	0.0323	0.0048	2.027e-11	1.03283	1.02316	1.04259	169113	1091058	intergenic_variant	++++++--+++++++++-+++-+--++-+-?-?-+---++????+-+--++--+??-	0	38.152	48	0.8447
Signal280.1_TKR_21:18378360_A_G	280	1	TKR	21:18378360_A_G		FALSE	Known			rs2738293	A	G	0.7294	0.0501	0.0082	9.208e-10	1.05138	1.03461	1.06841	47880	948358	intergenic_variant	+++++++++++?++-++?+--+	0	18.071	19	0.5177
Signal281.1_HIPKNEE_21:40717478_C_A	281	1	HIPKNEE	21:40717478_C_A	chr21:39391572-41217478	FALSE	Known	Known	Yes	rs914156	A	C	0.442	-0.0233	0.0039	3.007e-09	0.976969	0.96953	0.984466	210413	1051441	non_coding_transcript_exon_variant	----?--+--++--+------?--+-+---+-+-+?+++---+-??-?---------+-+++???	3.3	56.854	55	0.4058
Signal281.1_HIP_21:40602456_C_A	281	1	HIP	21:40602456_C_A		TRUE	Known			rs2836949	A	C	0.4662	0.0345	0.0053	6.102e-11	1.0351	1.02441	1.04591	96180	1028755	intron_variant	+++++++-++-+-++?++-+++----++??-+-++++-++++----??--+	0	42.296	45	0.5872
Signal281.2_HIP_21:39891572_G_A	281	2	HIP	21:39891572_G_A		TRUE	New			rs11701364	A	G	0.1411	0.0483	0.0075	1.461e-10	1.04949	1.03417	1.06503	96643	1055205	intron_variant	+-++++++++-+--+?-++-+-+-------+--+++--+-+-+++--+--+	23.1	63.734	49	0.07683
Signal281.3_HIP_21:40007704_G_T	281	3	HIP	21:40007704_G_T		FALSE	Known			rs459094	T	G	0.2819	0.0391	0.0058	1.891e-11	1.03987	1.02812	1.05176	96400	1053315	intron_variant	+++-+++++++--+??+-++-++++-++++++++-+++++--+++--?-+-	0	38.33	47	0.8122
Signal281.3_THR_21:40024644_A_T	281	3	THR	21:40024644_A_T		TRUE	Known			rs458465	A	T	0.6974	-0.0535	0.0076	2.25e-12	0.947906	0.933891	0.962131	49705	978432	intron_variant	-+-------++--+----+?++++-+-	33.3	37.46	25	0.05218
Signal282.1_ALLOA_21:47544769_A_G	282	1	ALLOA	21:47544769_A_G	chr21:46120730-48052527	FALSE	New	New	No	rs73382466	A	G	0.9086	0.0313	0.0049	1.313e-10	1.03179	1.02193	1.04175	486723	1460375	intron_variant	+++++?---+++++?+++--+-+---+-+++++--++++-+?+++++-++++-+----+-+-++-+--+-+---+++?-+--+?+--	18.2	99.041	81	0.08447
Signal282.1_HIP_21:47544769_A_G	282	1	HIP	21:47544769_A_G		TRUE	New			rs73382466	A	G	0.9069	0.0602	0.0092	6.514e-11	1.06205	1.04307	1.08137	96328	1046845	intron_variant	++++++-+++--+-??++-+++-+-++-++++++--+-+--++++-?+-?+	9.9	51.058	46	0.2816
Signal282.1_THR_21:47544769_A_G	282	1	THR	21:47544769_A_G		FALSE	New			rs73382466	A	G	0.9058	0.0702	0.0123	1.121e-08	1.07272	1.04717	1.0989	49813	972903	intron_variant	+++++++-+-+++--+-+--++-??++	0	17.82	24	0.8117
Signal282.1_HIPKNEE_21:47552527_G_A	282	1	HIPKNEE	21:47552527_G_A		FALSE	New			rs1043801	A	G	0.058	-0.0545	0.0086	1.872e-10	0.946959	0.931131	0.963055	211599	1038401	3_prime_UTR_variant	----+-+-+--+-------?----+-+---+-??----+----+---?-----+-+-+-+?????	15.6	65.196	55	0.1634
Signal282.1_KNEE_21:47552527_G_A	282	1	KNEE	21:47552527_G_A		FALSE	New			rs1043801	A	G	0.0582	-0.0571	0.0092	5.911e-10	0.9445	0.927621	0.961685	170223	1104548	3_prime_UTR_variant	------------------+--+++---+-??+---+--+--++-+-?----?+???-	0	47.736	49	0.5244
Signal282.1_TJR_21:47549715_C_T	282	1	TJR	21:47549715_C_T		FALSE	New			rs73382475	T	C	0.091	-0.067	0.0105	1.883e-10	0.935195	0.916146	0.954641	76753	780956	3_prime_UTR_variant	---------+-?-?-++--+-++--+-	0	12.156	24	0.9781
Signal282.1_TKR_21:47547474_G_A	282	1	TKR	21:47547474_G_A		FALSE	New			rs112153300	A	G	0.0894	-0.0796	0.013	8.876e-10	0.923486	0.900253	0.947318	47822	950194	intron_variant	--------+-+?+-----?+++	0	9.771	19	0.9584
Signal282.2_ALLOA_21:46620730_A_G	282	2	ALLOA	21:46620730_A_G		TRUE	New			rs34308307	A	G	0.9546	-0.0435	0.0071	6.877e-10	0.957433	0.944201	0.970849	480716	1381565	intron_variant	-+-+---++++---?-+--------+--+-++---------?++--+-+-???????--+?--?+??---+++?--????+++?+??	2.8	66.852	65	0.4132
Signal282.2_HIPKNEE_21:46620730_A_G	282	2	HIPKNEE	21:46620730_A_G		FALSE	New			rs34308307	A	G	0.9534	-0.0565	0.0094	2.196e-09	0.945066	0.927814	0.962639	206054	933896	intron_variant	-+----+---++-------?+?++-+------??-??????--?--?----+--+++--+?????	0	41.802	47	0.6872
Signal283.1_KNEE_22:28209666_T_A	283	1	KNEE	22:28209666_T_A	chr22:27709666-29395788	TRUE	Known	Known	Yes	rs73164496	A	T	0.2084	-0.034	0.0054	2.921e-10	0.966572	0.956395	0.976856	170352	1109878	intergenic_variant	------++---------+-+++-+-+----?-+++----+-?-?+?++-+-+--?--	0	50.254	51	0.5032
Signal283.2_THR_22:28895788_A_C	283	2	THR	22:28895788_A_C		TRUE	New			rs1997958	A	C	0.7505	-0.0518	0.0081	1.215e-10	0.949519	0.934563	0.964713	49744	971321	intron_variant	---------+---+-----+-??+?--	23	29.868	23	0.1532
Signal284.1_THR_22:38172380_C_A	284	1	THR	22:38172380_C_A	chr22:37672380-38679120	FALSE	Known	Known	No	rs15691	A	C	0.3156	0.066	0.0092	7.13e-13	1.06823	1.04914	1.08766	34717	642900	3_prime_UTR_variant	?+++++++++-++++-+++++?+?+-+	0	21.885	23	0.5272
Signal284.1_HIPKNEE_22:38179120_T_A	284	1	HIPKNEE	22:38179120_T_A		FALSE	Known			rs5750495	A	T	0.675	-0.0263	0.0043	1.126e-09	0.974043	0.965868	0.982287	195273	1036911	upstream_gene_variant	--?-+-+----+------++-+-+--+---+---??++-+++-+---+--+-+------++-+??	0	48.579	59	0.8315
Signal284.1_HIP_22:38179120_T_A	284	1	HIP	22:38179120_T_A		TRUE	Known			rs5750495	A	T	0.6703	-0.0541	0.0067	1.089e-15	0.947337	0.934978	0.95986	71227	690724	upstream_gene_variant	?-?-----------+?-+------++?------+--+------+++?++-+	0	29.876	45	0.9596
Signal284.1_TJR_22:38179120_T_A	284	1	TJR	22:38179120_T_A		FALSE	Known			rs5750495	A	T	0.6792	-0.0426	0.0063	1.907e-11	0.958295	0.946535	0.970201	76623	773985	upstream_gene_variant	----------??+--+--+------+-	0	16.977	24	0.8496
Signal285.1_ALLOA_22:43021141_T_C	285	1	ALLOA	22:43021141_T_C	chr22:42521141-43521141	TRUE	Known	Known	No	rs137130	T	C	0.7792	0.0206	0.0036	1.187e-08	1.02081	1.01364	1.02804	484593	1439225	intron_variant	+++++--?++++?+?+-+--+++++++++-+--++++++-+?+--++-+--+?-++----?++++?++-+-++--++?+---??--?	0	74.847	75	0.4833
Signal286.1_ALLOA_22:45605555_C_T	286	1	ALLOA	22:45605555_C_T	chr22:45105555-46197031	FALSE	New	New	No	rs1077565	T	C	0.1642	0.0229	0.0038	2.399e-09	1.02316	1.01557	1.03081	484585	1440275	intron_variant	+++-+?--++--?+-+-++++-+-+++?++---++++++-++--+-++++-+?++-++-++++-++?-++-+-+-+-?---?-?-??	0	75.093	76	0.5078
Signal286.1_HIPKNEE_22:45697031_G_T	286	1	HIPKNEE	22:45697031_G_T		FALSE	New			rs226512	T	G	0.6902	0.0283	0.0049	1.015e-08	1.0287	1.01887	1.03863	153830	830757	regulatory_region_variant	--??-++++?+-+-+++++-++-+-++--+++++??????+-+???-?++--++++-+--+++??	0	47.418	49	0.5374
Signal286.1_TJR_22:45696695_G_A	286	1	TJR	22:45696695_G_A		TRUE	New			rs5766632	A	G	0.2572	-0.0417	0.0069	1.2e-09	0.959157	0.946273	0.972217	77168	789225	downstream_gene_variant	----+--------+-++-+---+--+-	0	16.929	26	0.9112
Signal287.1_HIP_22:50305244_G_C	287	1	HIP	22:50305244_G_C	chr22:49805244-50821921	FALSE	New	New	No	rs62233158	C	G	0.1076	-0.0577	0.0089	9.001e-11	0.943933	0.92761	0.960543	88826	970720	intron_variant	-?--------+-+--?-+---+-++-?-++----+-+-++-++++??-++-	0	30.045	45	0.9575
Signal287.1_THR_22:50321921_G_C	287	1	THR	22:50321921_G_C		TRUE	New			rs7410416	C	G	0.1345	-0.0723	0.0109	2.752e-11	0.930252	0.910589	0.950339	49856	980761	downstream_gene_variant	---------+--++-+--+++-+--?+	0	17.428	25	0.8657
Table headers are: Signal Identifier, signals have the format Signal and then the allocated number for the loci "." the independent signal number for the loci, ,"_" , the phenotype, "_" the lead variant; Signal within loci, independent signals at the same locus across all osteoarthritis phenotypes; ALLOA, osteoarthritis at any site; HIP, hip osteoarthritis; KNEE, knee osteoarthritis; HIPKNEE, hip…

## Sheet: ST4
Supplementary Table 4: Previously-reported osteoarthritis variants and their summary statistics in the GO meta-analyses.
	Previously reported variants																AllOA									HipOA									KneeOA									KneeHipOA
Coordinates	Variant	Nearest and/or reported gene	Most severe consequence (ENSEMBL)	Type of variant (ENSEMBL)	EA	EAF	OR	OR_L	OR_U	P	Site	Sex	Ancestral group	PMID	Reported as	Comments	OR	OR_95L	OR_95U	P	EA	WEAF	Direction	HetISq	HetPVal	OR	OR_95L	OR_95U	P	EA	WEAF	Direction	HetISq	HetPVal	OR	OR_95L	OR_95U	P	EA	WEAF	Direction	HetISq	HetPVal	OR	OR_95L	OR_95U	P	EA	WEAF
1:219640680	rs2820436	SLC30A10, LYPLAL1	intergenic variant	SNP	C	0.66	0.93	0.91	0.96	2.01e-09	Hospital diagnosed AllOA	Both	European	29559693	Novel	R2=0.45 and D=0.75 with rs2785988 in 1000GENOMES:phase_3:EUR; R2=0.53 and D'=0.82 in UKBB | R2=0.44 and D'=0.75 with rs2820443 in 1000GENOMES:phase_3:EUR; R2=0.52 & D'=0.82 in UKBB; rs60041770 has merged intors60041770 has merged into rs2820436	1.02276	1.01676	1.02879	1.032e-13	a	0.3448	-+?-+?---+++?+?++++++++-+-+--++-+++++++-+?+++-+++-++?????+++-+-?++?--++-?++---+++-?--++	0	0.8151	1.03759	1.02586	1.04945	2.137e-10	a	0.3414	?+++++++++-+++??++---+-+-+?+++?--+++-++-?----??-+--	0	0.9875	1.03935	1.03003	1.04877	6.808e-17	a	0.3388	+?++++-++++++++++??+-+--+---+++??????+++++++-?+-++--+?+++	0	0.8931	1.03614	1.02744	1.04491	1.01e-16	a	0.3379
2:70717653	rs3771501	TGFA	intron variant	SNP	G	0.53	0.94	0.92	0.96	1.66e-08	Self-reported AllOA	Both	European	29559693	Novel	rs17500981 has merged into rs3771501	1.03749	1.03161	1.0434	4.755e-37	a	0.4534	++?-+?+----+-+?++++-+--++++?++++++++++++++++-+-+++++-+-+-+++++--++++---++-++-+---++-+?+	6.8	0.3054	1.05982	1.04825	1.07152	1.833e-25	a	0.4542	?+++++++++--+++?+-+++-+-++++-?+-+--+---++----+??-++	6.2	0.3523	1.0431	1.03415	1.05214	1.04e-21	a	0.4501	-?+++++++++-++++++?++++++---+++-?+-+-----??+++?+-+++-+??-	0	0.6084	1.04321	1.03486	1.05162	2.443e-25	a	0.456
3:15216429	rs7639618	COL6A4P1 (DVWA)	non coding transcript exon variant	SNP	C	0.63	1.43	1.28	1.59	7.3e-11	KneeOA	Both	Asian	18622395	Novel	rs60214557 has merged into rs7639618	1.00521	0.99795	1.01253	0.161	t	0.1744	+---+?++-+++++?-+++-++-++-++++++--+--+-+-?+----+++-++--++-----++++-+-++--++++?-+------+	18.5	0.08004	0.99551	0.981368	1.00986	0.5376	t	0.155	---++----+-++-??-----++-+-----+++++--++--++++-?----	7	0.3355	1.00481	0.993843	1.0159	0.392	t	0.1732	+-++++++--+------??--+++-++-+-++?--++----+---??+-++++-+++	20.1	0.1075	1.0016	0.991445	1.01186	0.7646	t	0.172
3:52728804	rs6976	GLT8D1	3 prime UTR variant	SNP	T	0.37	1.12	1.08	1.16	7.2e-11	KneeHipOA	Both	European	22763110	Novel	R2=0.9959 (R2=0.995171 in UKBB), 0.9014 and 0.8938 with rs1177, rs3774355, rs678 respectively in 1000GENOMES:phase_3:EUR; rs57752892, rs52817820, rs3733040, rs3191460 has merged into rs6976	1.02644	1.02083	1.03209	5.02e-20	t	0.3959	++++++-++-++?+++-+--+--++-+?+-++++++++---+--+-+--+++?+-++-++-++-?+?-++++?+--++---????-?	27.1	0.018	1.06003	1.04908	1.0711	9.564e-28	t	0.4002	++++++++++-+++?---+--+++-+?----++++-++++?-+--?-+-++	21.2	0.1039	1.02194	1.01356	1.03038	2.971e-07	t	0.4034	++++++--++++++++-??++++---+++++?-+-+++-+-+-+--?------?+++	5.5	0.3607	1.03645	1.02856	1.0444	6.793e-20	t	0.4013
3:189600160	rs12107036	TP63	intron variant	SNP	G	0.52	1.21	1.13	1.29	6.7e-08	KneeOA	Females	European	22763110	Novel	rs57372821 has merged into rs12107036	0.995908	0.990264	1.00159	0.1541	a	0.4987	++?-+?+++++++-------------+-+++++-----+-+--++-+-+--++--++++--++-+??-+----+-++---+++-+++	0	0.6114	0.99005	0.979243	1.00098	0.07075	a	0.4944	?+--------++-+-?-++-+++++-+--??+-++-+-------+++--++	10.9	0.2634	1.0002	0.991612	1.00886	0.9661	a	0.5026	+?+--+-+-+--+-++--?-++--+-++--+-+--++----?+----++-+-++??-	11.9	0.2358	0.995212	0.98744	1.00304	0.2307	a	0.4878
4:79528543-79528544	rs11335718	ANXA3	intron variant	INDEL	A	0.11	1.11	1.07	1.16	4.26e-08	Self-reported OA	Both	European	29559693	Novel	rs375821392, rs139035433 and rs33965256 have merged into rs11335718	1.00884	0.998022	1.01977	0.1058	a	0.111	????-???????+++---+???????-?????????++-??-???????????????-+??+?????????????????????????	42.7	0.03614	1.01603	0.995722	1.03675	0.1222	a	0.1162	?++?+???+--???-???????????-???????????????????-???+	0	0.4903	1.0013	0.985144	1.01772	0.8753	a	0.117	??-+?-??????+0-??-?????????????-+??????-????????????????+	14.9	0.3018	1.00783	0.992346	1.02356	0.3291	a	0.1122
6:32373312	rs10947262	BTNL2	intron variant	SNP	C	0.58	1.31	1.2	1.44	5.1e-09	KneeOA	Both	Asian and European	20305777	Novel	Reported indpedent to rs7775228 after conditional analysis (same publication). R2=0.10 D'=0.34 in 1000G EUR and R2=0.04 D'=0.29 in UKBB | R2=0.006and D'=0.135 with rs9277552 in 1000G EUR and R2=0.00165729 and D'=0.0762485 in UKBB	0.991734	0.981678	1.00189	0.1105	t	0.1334	+-++-?-++---???-+++-+-++++-?--???+----+++--+---+++--?+---++---?+---?-????--+-?+--?-+?-?	23.7	0.04488	0.989456	0.970062	1.00924	0.2904	t	0.1167	++?+-?+---++-+-?-+--+-----+-+++?-???-????+--+??-+?-	0	0.8344	0.98167	0.967535	0.996012	0.01256	t	0.1448	-+-?---??++---+++??-++----++----?+---+-+-++++-???-+++?---	18.4	0.1402	0.983931	0.969573	0.998501	0.03009	t	0.1349
6:32658079	rs7775228	HLA-DQB1	TF binding site	SNP	T	0.62	1.34	1.21	1.49	2.4e-08	KneeOA	Both	Asian	20305777	Novel	Reported indpedent to rs10947262 after conditional analysis (same publication). R2=0.10 D'=0.34 in 1000G EUR and R2=0.04 D'=0.29 in UKBB | R2=0.0117 and D'=0.1367 with rs9277552 in 1000G EUR and R2=0.0112874 and D'=0.138291 in UKBB	1.00682	0.998569	1.01515	0.105	t	0.8581	--+++++++---++?-+-++-++---+?++-+--+--+---?++++--++++?-++---+?+-??-?+++-??-+-+?++-+??-??	18.6	0.09325	1.00813	0.991866	1.02467	0.328	t	0.8722	+++-+-----+-++??--+++--+++---+--+---++-??+-++??+-?+	0	0.6934	1.01796	1.00527	1.03081	0.005214	t	0.8554	-++++++++-++-++--?++---++-++++++?-++--+-+-+--??--+--+?-++	41.9	0.001053	1.01542	1.00355	1.02743	0.01048	t	0.8586
6:44777691	rs10948172	SUPT3H	intron variant	SNP	G	0.29	1.14	1.09	1.2	7.9e-08	KneeHipOA	Males	European	22763110	Novel	R2=0.0022 and D'=0.0975 with rs12154055 in 1000G EUR and R2=4.15812e-06 and D'=0.00407831 in UKBB | R2=0.2378 and D'=0.9818 with rs2396502 in 1000GENOMES:phase_3:EUR | R2=0.5399 and D'=0.8203 with rs1997995 in 1000GENOMES:phase_3:EUR	0.975603	0.968743	0.982511	4.237e-12	a	0.7144	---+-?---++-???+--++--++---?------+----+-?++++---+-++-+++++-+-++???------++----++?--?-?	0.7	0.4606	0.947243	0.935252	0.959387	5.765e-17	a	0.7098	--?---------+-??-+++--++--?+++-+-+---------+-??+-?-	8.9	0.304	0.975212	0.965324	0.985202	1.207e-06	a	0.7127	---?----+-+----+-?--+++---+---+??-++++-++++--??-++-+--?++	0	0.7667	0.96464	0.955233	0.97414	3.54e-13	a	0.7139
6:76241527	rs9350591	FILIP1, SENP6	intergenic variant	SNP	T	0.11	1.18	1.12	1.25	2.4e-09	HipOA	Both	European	22763110	Novel		1.0202	1.01164	1.02884	2.886e-06	t	0.1188	+++--?-++-+-?+?--+---+++--+----++-+++++-+-+++--+++--?++++-----+++---++++++++-?+---++--+	16	0.1164	1.10794	1.09091	1.12523	1.526e-38	t	0.1215	++++++++++++-+??-+------++?++--+-+-+++++++++-???+-+	28	0.04468	1.0028	0.990304	1.01546	0.6563	t	0.1209	++---+-+--+-+++---?-++---+++---+?+++++-+++--+----++-+?---	17.3	0.1409	1.0349	1.023	1.04693	5.617e-09	t	0.1193
7:106938420	rs3815148	COG5	intron variant	SNP	C	0.23	1.14	1.09	1.19	8e-08	KneeOA & HandOA	Both	European	20112360	Novel	R2=0.738 and D'=1 with rs4730250 in 1000G EUR and R2=0.69 and D'=0.97 in UKBB.	0.982751	0.976223	0.989321	2.27e-07	a	0.7822	-+-+-++++--+?-?-+-+-----++----+--++----+-?--++--++-+?+-+-+-+?+---++-++-+?+--+?-+-????+?	0	0.528	0.980983	0.968755	0.993366	0.002548	a	0.7802	---+--++-----+?++--++---+-?---+--+--++-+?+---??++--	0	0.9412	0.965895	0.956288	0.975598	9.012e-12	a	0.7845	+--------+-------?++-++++--++-+??+-+---+-++-++--+---+?---	5.9	0.3516	0.975017	0.966077	0.984041	6.097e-08	a	0.7793
7:107207695	rs4730250	DUS4L	intron variant	SNP	G	0.17	1.17	1.11	1.24	9.2e-09	KneeOA	Both	European	21068099	Novel	R2=0.738 and D'=1 with rs3815148 in 1000G EUR and R2=0.69 and D'=0.97 in UKBB.	0.98462	0.977505	0.991786	3.476e-05	a	0.8304	++-+--+-+--+?-?-+++----+++-?--+-++-------+---+--+---?+-+-+-+++---??+++-+-++-+?-+-?????-	7	0.3083	0.983931	0.970523	0.997523	0.02008	a	0.8285	-+-+-+++-+-+--+++--+----+-?+-+---+--++-+---+--?++--	0	0.7438	0.967442	0.956881	0.978119	3.183e-09	a	0.8313	+-+------+-----+-+-+--+++---+--??+-+----+++-++--++--+----	32.4	0.01253	0.978436	0.968704	0.988265	2.311e-05	a	0.829
7:156346087	rs7792864	LINC01006	intron variant	SNP	C	0.88	2.35	1.77	3.13	4.11e-09	KneeOA	Both	African Americans	28916551	Novel		0.994018	0.975681	1.0127	0.5262	c	0.9601	+--+-+--+++++-+?-++-+----+--+-+-+++--++?-+++--++++???????--+++-+-+-+-++++?+-?????+?+?+?	10.6	0.234	1.00331	0.967578	1.04035	0.8585	c	0.9718	--++-++-++++-+-++-+--+-+-++---+-+----++++++?-??????	6.3	0.3542	0.994714	0.966653	1.02359	0.7167	c	0.9689	---++-+++++---+-+++++---++++-??--?????+---++++-+++-?+????	0	0.7542	1.00572	0.980031	1.03208	0.6693	c	0.9686
8:145034852	rs11780978	PLEC	intron variant	SNP	A	0.4	1.13	1.08	1.17	1.98e-09	Hospital diagnosed HipOA	Both	European	29559693	Novel		1.00401	0.998318	1.00973	0.168	a	0.3812	++-++------+-++-+++-+--+---++-++---++++++?-+++++-+------++---+++--++-++-+-----+--++-+?+	0	0.6453	1.02491	1.01411	1.03581	5.135e-06	a	0.3882	-+++++++++-+-+?--+++-+-++-+-+++++-++-++-++-+----+?-	8.9	0.2979	0.991734	0.983411	1.00013	0.05475	a	0.383	+-+++-++---++---+?--+-----+-----+---+----++-+??+------??+	0	0.9555	1.00381	0.995968	1.01171	0.3383	a	0.3837
9:4290541	rs10116772	GLIS3	intron variant	SNP	A	0.4	0.97	0.96	0.98	3.71e-08	TJR	Both	European	29436472	Novel		0.982554	0.977177	0.987961	3.797e-10	a	0.4206	+----?++----?-?----+-++-++-------+----++----+++++--+--++---+?+-++-+-+-+-+-----+-++???+?	0	0.873	0.966282	0.956296	0.976371	1.253e-10	a	0.4205	------+----+---?++-+++-+--++--+---+-+-+-+-++++?----	21.1	0.1006	0.975993	0.967043	0.985025	1.939e-07	a	0.425	---?----------+++--------++---++?-++--+-++--+------++--++	0	0.8736	0.973167	0.965756	0.980634	3.313e-12	a	0.4172
9:27313557	rs116882138	MOB3B, EQTN	intergenic variant	SNP	A	0.02	1.13	1.21	1.49	5.09e-08	Hospital diagnosed KneeHipOA	Both	European	29559693	Novel		0.996506	0.968205	1.02563	0.8123	a	0.0144	-+-+-?--+?++-??------?-++--+--++++--+++?+?+-+--+?????????+???++-???++++++?--???????+???	29.2	0.02583	1.01005	0.958365	1.06452	0.7091	a	0.0137	++?--++-++---??++-+-+-----?-??++---++++++-?????????	0	0.5728	0.994416	0.953009	1.03762	0.7953	a	0.0135	--+?++-+++--+----?+++------++??+??????-?????+?++---??????	0	0.8985	0.9993	0.960321	1.03986	0.9712	a	0.0141
9:119266695	rs4836732	ASTN2	intron variant	SNP	C	0.47	1.2	1.13	1.27	6.1e-10	HipOA	Females	European	22763110	Novel		0.990446	0.984639	0.996287	0.001464	t	0.5354	+-?+-?-+-+-+---+-?--+-+-++----++-+----+--+-++++++-++-++-+--+?++++--+-+----+-+---++-+++-	6.8	0.3061	0.942424	0.932319	0.952638	1.154e-26	t	0.5419	?-----------+++?-++------+---??+-++--+-----++--++--	0	0.7363	0.99561	0.987061	1.00423	0.3114	t	0.5456	-?-++--+++-+--+++??-+++-+-+--++--++-+-+--?+?+?-+++-++-??+	0	0.6076	0.980395	0.972739	0.988111	9.895e-07	t	0.537
12:15064363	rs4764133	MGP, ERP27	regulatory region variant	SNP	T	0.39	2.29	1.89	2.79	1.8e-15	HandOA	Both	European	28855172	Novel		0.992627	0.987001	0.998285	0.01145	t	0.3509	+---+-+-+-+----+---+-+---+-?-+++----+---+--++-+-+--++-+---++?--+++-++-----++-++-++--+?-	25.9	0.01859	0.976286	0.965818	0.986867	1.421e-05	t	0.3498	-+---------+-+??--+-++--++-+----+---+--------+---++	11.4	0.251	0.970737	0.962401	0.979144	1.649e-11	t	0.3439	-------+----------------------+---+--++---+-+?++-++-+++++	0	0.8699	0.971416	0.96383	0.979062	7.764e-13	t	0.3538
12:28014970	rs10492367	KLHL42 (KLHDC5), PTHLH	regulatory region variant	SNP	T	0.19	1.14	1.09	1.2	1.5e-08	HipOA	Both	European	22763110	Novel		1.01491	1.00758	1.0223	5.48e-05	t	0.1853	-++-+?-+++-+++-?++++++-++++----++-++++-++-+---+-+-??-????+-++-+++-+-+-+++++++?+?+--++??	7.7	0.2914	1.09341	1.07936	1.10764	2.65e-41	t	0.1902	+++++++++++-++--+----+-+++-++++++++++-+++++++?--+?-	28.2	0.03714	1.0024	0.991655	1.01327	0.6662	t	0.1872	+++----++-+++-+-+-?+-+--++-+-??++?????--++++-+?--++-+-??-	14.7	0.1993	1.03345	1.02337	1.04362	4.254e-11	t	0.1905
12:105060767	rs835487	CHST11	intron variant	SNP	G	0.34	1.13	1.09	1.18	1.6e-08	HipOA	Both	European	22763110	Novel		1.0014	0.995725	1.00711	0.6238	a	0.6411	++-+-?+-++++++-------++++-+++-+-----++++++-+----+-++++--+---?-+??---+++---+-+-+++-++???	15.3	0.1299	0.996606	0.98592	1.00741	0.5395	a	0.6511	+-+-----+--+++??+++------++-++++++-++++---++++--+?+	11.3	0.2546	1.00461	0.995984	1.01331	0.2929	a	0.6514	+----+++---+++-++??+++-+---+-++--+--++-+++-+-??+++-++-+-+	6.7	0.3369	1.00361	0.995769	1.01151	0.3723	a	0.6483
13:113694509	rs11842874	MCF2L	intron variant	SNP	A	0.93	1.17	1.11	1.23	2.1e-08	KneeHipOA	Both	European	21871595	Novel		1.0015	0.991929	1.01117	0.7661	a	0.9023	-+--+?---++-++?+-+-++++--+-?-+-+-+++-+-+-?--+---+-+-+++++++-?--++++-+--+++-+-?------+-+	11.3	0.205	0.996905	0.978323	1.01584	0.7487	a	0.9151	-+++-+-+-+--+-?-+-+---+---++--+--++-+--++-++++?++?-	16.3	0.1699	1.0014	0.986982	1.01603	0.8445	a	0.9036	+-++---+--++++---??--+--++-+-+-+?+++++-+++++----+-++++--+	0	0.6189	1.00773	0.993998	1.02165	0.2675	a	0.9079
15:58246802	rs3204689	ALDH1A2	3 prime UTR variant	SNP	C	0.507	1.46	1.31	1.63	1.1e-11	HandOA/Severe FingerOA	Both	European	24728293	Novel	Reported indpedent to rs4238326 after conditional analysis (same publication). R2=0.5641 with rs4238326 in 1000GENOMES:phase_3:EUR & D=0.92; R2=0.64 with rs4238326 and D=0.97 in UKBB | R2=0.56 and D’=0.95 with rs4775006 in 1000GENOMES:phase_3:EUR; R2= 0.592397 and D'=0.987455 in UKBB	1.00914	1.00323	1.01509	0.002292	c	0.4608	++++--++-+++++?-??++-++-+++-++++-++-+++++?-+++-+--++++------?+++--?++-++---+-+-----++++	4.5	0.3652	1.02347	1.01289	1.03416	1.074e-05	c	0.4727	+++++-++++-+++??-++----+++-++--+--+++-++-++-++?-+-+	0	0.6956	0.978729	0.970706	0.986819	3.103e-07	c	0.4625	+---------+---+-+?-+++---+--+++-?+-----------?----++----+	15.4	0.172	0.996406	0.988819	1.00405	0.3576	c	0.4639
15:58336000	rs4238326	ALDH1A2	intron variant	SNP	C	0.41	1.44	1.29	1.6	8.6e-11	HandOA/Severe FingerOA	Both	European	24728293	Novel	Reported indpedent to rs3204689 after conditional analysis (same publication). R2=0.5641 with rs3204689 in 1000GENOMES:phase_3:EUR & D=0.92; R2=0.64 with rs4238326 and D=0.97 in UKBB | R2=0.3658 and D’=0.9536 with rs4775006 in 1000GENOMES:phase_3:EUR; R2=0.402057 and D'=0.987748 in UKBB	0.992528	0.986516	0.998577	0.01499	t	0.636	+----+--+-----?++?-++-++--------+--+---+-?-+-+++++--?-+++++++---+??-----+++-+-+-++++??-	12.8	0.1768	0.97492	0.964656	0.985293	2.7e-06	t	0.6245	-----+----+-+-?++--++-++--+--+---+------+-+++??+-?-	0	0.8807	1.02521	1.01641	1.03409	1.045e-08	t	0.6315	++++++-++--+++++-?+---+-++++---+?-+++-++++++-+-+++-++?++-	22.3	0.07834	1.00652	0.998661	1.01444	0.1064	t	0.6318
15:67370389	rs12901071	SMAD3	intron variant	SNP	A	0.68	1.08	1.05	1.11	3.12e-10	KneeHipOA/BMI	Both	European	28934396	Novel	R2=0.59 and D’=0.99 with rs12901372 in 1000GENOMES:phase_3:EUR; R2= 0.559175 and D'=0.993483 in UKBB	1.0248	1.01859	1.03105	1.099e-15	a	0.667	-+++++++-+---+++++-+++++-++?++-++-?++++----+++---+--++++++-+-++++----+++-+++++--+-+--+-	30	0.006048	1.05707	1.04533	1.06894	1.212e-22	a	0.6574	+++++++++++++--++++++---+--+?+?++-++-+++-?+--+-?-+-	13.6	0.2159	1.02327	1.01428	1.03233	4.252e-07	a	0.6592	-++++++++-?++++-+-++--++++--+----+++++++?+-?+?-+-++-++??+	0.4	0.465	1.03458	1.0261	1.04314	8.214e-16	a	0.6628
16:53839135	rs8044769	FTO	intron variant	SNP	C	0.5	1.11	1.07	1.15	6.9e-08	KneeHipOA	Females	European	22763110	Novel	R2=0.564864 and D’=0.902016 with rs9930333 in UKBB; no results in 1000G	0.976188	0.969895	0.982522	5.587e-13	t	0.466	++?+--++++-+???+--+----+------+--------++?--++++++--?+--++++++-????-+-+--+---+-++??????	26.7	0.02307	0.960982	0.949189	0.972921	2.613e-10	t	0.4761	?-?---------++-?--++-+--++?-++-----++-+----++??++--	0	0.7454	0.955711	0.946576	0.964933	1.974e-20	t	0.4681	-?-?+----------++?----+-+++++--??+--++++-----+-----+-?--+	17.6	0.1439	0.958486	0.949697	0.967357	1.999e-19	t	0.4665
16:87671419	rs864839	JPH3	intron variant	SNP	T	0.72	1.08	1.05	1.11	2.01e-08	Self-reported AllOA	Both	European	29559693	Novel		1.0028	0.996729	1.00892	0.3801	t	0.6877	-+?+--+------+---+-+-++++++-+-+----+-+-+-++-+--+-++++++--+-----+++--++--+++-++-++-++++-	19.7	0.06243	1.00793	0.995952	1.02005	0.1936	t	0.6977	?-+-++++++--+++-+++-+++--+-++??---++++--++--++-?++-	0	0.7736	1.0023	0.992917	1.01178	0.6339	t	0.6904	+?---+-----+++++++-+++------+++++++--++-+???+----+--++??+	18.8	0.1269	0.9994	0.990819	1.00806	0.8891	t	0.698
17:67503501	rs2521349	MAP2K6	intron variant	SNP	A	0.38	1.13	1.09	1.18	9.95e-10	Hospital diagnosed HipOA	Both	European	29559693	Novel		1.01664	1.01107	1.02223	6.305e-09	a	0.3931	++-+++-++++--+++--++++-++-+?-++-+++++++++?+++--+--+++--+-+++?-++--?-++++++++++-++--+++-	28.6	0.009698	1.06481	1.05381	1.07593	8.096e-32	a	0.3922	++++++++++-+--?+-++-+++-+-++++++---+++++++-+-----++	2.3	0.4275	1.02798	1.01956	1.03648	7.038e-11	a	0.395	++-+++-+++++++--+?++++++-+++-++-+--+-+++-+---+?--+++---+-	35.9	0.005296	1.03531	1.02743	1.04325	9.109e-19	a	0.3927
19:2177193	rs12982744	DOT1L	intron variant	SNP	C	0.59	1.17	1.11	1.23	7.8e-09	HipOA	Males	European	23505243	Novel		0.991734	0.986113	0.997387	0.00487	c	0.6259	--+--?+-----?+?-+--++-???------+--+++----?-++-+--+-+---++-+??--?-??---+-+--++-+??-???+-	18	0.1039	1.01725	1.00654	1.02807	0.001679	c	0.6222	++++--+++--+-+-+-+++++-++-?-???--+++--+-++++--??---	0	0.532	0.969282	0.961147	0.977485	5.505e-13	c	0.6245	-+---------+----+?--+++-------+?+--++---????-?-+--++--??+	38.7	0.004054	0.988862	0.98114	0.996645	0.004974	c	0.6197
19:18898330	rs1433956976	COMP	missense variant	SNP	G	0.00026	16.7	7.5	36.9	4e-12	HipOA	Both	Icelandic	28319091	Novel	Wasn't present in AlloA/HipOA/THR/TKR/TJR & HandOA of deCODE's GO2 dataset	#N/A	#N/A	#N/A	#N/A	#N/A	#N/A	#N/A	#N/A	#N/A	#N/A	#N/A	#N/A	#N/A	#N/A	#N/A	#N/A	#N/A	#N/A	#N/A	#N/A	#N/A	#N/A	#N/A	#N/A	#N/A	#N/A	#N/A	#N/A	#N/A	#N/A	#N/A	#N/A	#N/A
19:37353347-37353348	rs375575359	ZNF345	intron variant	INDEL	C	0.03	1.21	1.14	1.3	7.54e-09	Self-reported AllOA	Both	European	29559693	Novel		0.984718	0.966742	1.00303	0.103	ct	0.9607	????+???????+---+--???????+?????????--+??????????????????--????????????????????????????	0	0.8687	0.9995	0.966178	1.03397	0.9774	ct	0.9597	?--?+???+-+???????????????????????????????????+????	0	0.5318	0.982259	0.956048	1.00919	0.1952	ct	0.9593	??--?-??????--+????????????????+-??????+?????????????????	0	0.8606	0.983537	0.957854	1.00991	0.218	ct	0.9609
20:34025983	rs143383	GDF5	5 prime UTR variant	SNP	A	0.63	1.16	1.11	1.22	8.3e-09	KneeOA & HipOA for Asian	Both	European	20870806	Novel	R2=0.82 and D’=0.99 with rs143384 in 1000GENOMES:phase_3:EUR; R2=0.826847 and D'=0.990841 in UKBB	1.02727	1.02064	1.03393	4.469e-16	a	0.6086	+-+++?-+---+???+-++-+++++++?+++++++++++++?-+-----+-+?++----+?-+++--+---++++++++-+-+?+-+	35.8	0.001243	1.02245	1.0103	1.03475	0.0002749	a	0.6117	++?+++++++----+?-+--+----+?+---+++-+---+++++-+?++?-	0	0.7471	1.05485	1.04497	1.06482	1.138e-28	a	0.6133	-++?+++++++++++++??-++-+-++-+-+??++--++-+++-+-?+++++-+??-	23.3	0.07726	1.04112	1.03178	1.05055	2.16e-18	a	0.6183
20:46095649	rs6094710	ZMYND8, NCOA3	intergenic variant	SNP	A	0.04	1.28	1.18	1.39	7.9e-09	HipOA	Both	European	23989986	Novel		1.02051	1.00325	1.03806	0.01921	a	0.042	+-+----+--+-????+++++-++-++---++-+++++++-+-++-----???????-+-+++????-+---+++-????+?-+?-?	7.4	0.3099	1.0431	1.00991	1.07739	0.01051	a	0.0383	+-?-+--++++++-+-++++---?--?+++-+--+++---+-+????????	23.7	0.09287	1.01847	0.993041	1.04455	0.1565	a	0.0398	-+-?+---+++++-++----++----?-+?????????++++++-+?+-+-????-?	0	0.7764	1.02757	1.00329	1.05244	0.02558	a	0.0409
21:30393664	rs6516886	RWDD2B, USP16, LTN1	intergenic variant	SNP	T	0.75	1.1	1.06	1.14	5.84e-08	Hospital diagnosed KneeHipOA	Both	European	29559693	Novel		0.986393	0.97965	0.993183	7.278e-05	a	0.2779	+-?+--+---+-+-?--?-+--+-+--++-++-+----+--?-++++------++----++--++?-++++---++---+-+??-?+	15	0.137	0.984816	0.97235	0.997443	0.01795	a	0.2495	?--+-++---+-++?+-++++++---+-+-+--++++++--+-+++?-+?-	20.6	0.1112	0.98167	0.971906	0.991532	0.0002602	a	0.2614	-?----+----+----+??-+-++-++-+--+?++---++-+++++?--+++++---	2.4	0.4248	0.983537	0.974709	0.992445	0.0003335	a	0.2677
22:41634088-41634100	rs532464664	CHADL	frameshift variant	INDEL	CGCGCGCC	0.0392	7.71	4.86	12.25	5e-18	HipOA	Both	Icelandic	28319091	Novel	R2=0.0001 and D’=1 with rs117018441 in 1000GENOMES (Warning: Genomic position for query variant1 (rs532464664) does not match RS number at 1000G position (chr22:41634087)):rs532464664 not present in UKBB	0.986196	0.948472	1.02542	0.4851	a	0.9679	????????????++??+-??????????????????-+-???????????????????+????????????????????????????	28.6	0.1996	0.917136	0.861381	0.976499	0.006957	a	0.9672	??+?????---????????????????????????????????????????	34.7	0.2043	0.982849	0.930912	1.03768	0.5321	a	0.9676	???+????????-+-????????????????????????-?????????????????	43.1	0.1345	0.960405	0.916275	1.00666	0.0928	a	0.9676
1:103379918	rs3753841	COL11A1	missense variant	SNP	A	0.61	1.08	1.05	1.11	5.2e-10	HipOA	Both	European	30374069	Novel	Reported indpedent to rs2126643 after conditional analysis (same publication). R2=0.10 D'=0.34 in 1000G EUR	1.01826	1.0123	1.02427	1.03e-09	a	0.6123	--?-+?-++-+-?+?+++++++-+-+++-+-++++++++--?--+++++++-?-+++-+-?++++?--+++-+++--++--?-?-??	14.8	0.1456	1.05675	1.04501	1.06862	4.479e-22	a	0.6184	?++++++++++-+-??+-+--++++-?+++++-+-++++-+++-+?+--?-	15.3	0.1921	0.9991	0.990327	1.00795	0.8477	a	0.6195	+?+-+--++++---+--??++-+-++-+-+-?+-+++++-+++++??--+---???-	5.6	0.3624	1.01857	1.01042	1.02679	9.412e-06	a	0.6145
1:150214028	rs2101809696	CA14, CTSK	NA	INDEL	C	0.37	1.03	1.02	1.05	2.54e-08	AllOA	Both	European	30664745	Novel		0.979611	0.970058	0.989258	3.335e-05	ct	0.6293	????????????+--??-+??????????????????????+??????????-?-+?????+?????????????????????????	0	0.5807	0.963676	0.941275	0.98661	0.00213	ct	0.6335	??-???????????????????????+??????????????????--???-	19.9	0.288	0.913931	0.855013	0.97691	0.00802	ct	0.465	?????????????????????????????--??????-???????-???????????	0	0.7716	0.978338	0.963118	0.993799	0.006053	ct	0.627
1:174192402	rs1669899548	RABGAP1L	intron variant	DEL	TAAAAAAAAAAAAAAAAA	0.57	1.03	1.02	1.05	1.05e-08	AllOA	Both	European	30664745	Novel		0.983242	0.971937	0.994678	0.004062	t	0.4353	????????????+--???????????????????????+??+??????????+++++????+?????????????????????????	5.5	0.3912	1.15882	1.03308	1.29986	0.01192	t	0.9889	????????++-????????????????????????????????????????	73.7	0.02233	0.97609	0.958084	0.994435	0.01127	t	0.4375	???-?????????????+?????????????+-++++????????????????-??+	13.8	0.3162	0.97824	0.96321	0.993505	0.00528	t	0.4361
1:183906245	rs11583641	COLGALT2	3 prime UTR variant	SNP	C	0.72	1.08	1.06	1.11	5.58e-10	HipOA	Both	European	30664745	Novel		0.985802	0.979638	0.992004	5.979e-06	t	0.2719	--+--+++++-++-+-++---++--+----+--------+-?+-++++--+++++-+--+?+-+-+---+----+-+?-+++-?-+-	4.6	0.3603	0.966958	0.955841	0.978205	1.108e-08	t	0.2804	+-----+--------+--++-+--++++++--+--+-+---+++--+?++-	20.1	0.1116	0.98521	0.976177	0.994328	0.001523	t	0.2767	-+--------++----+?-+-++++-+-+++-+++-++--+-?-+?--++-+++??+	0	0.6269	0.979513	0.971102	0.987996	2.04e-06	t	0.2716
1:219753509	rs2820443	SLC30A10, LYPLAL1	intergenic variant	SNP	C	0.3	1.06	1.04	1.07	6.01e-11	HipOA	Both	European	30664745	Known	R2=0.9807 and D'=0.99 with rs2785988 in 1000GENOMES:phase_3:EUR; R2=0.994721 and D'=0.99 in UKBB | R2=0.44 and D'=0.75 with rs2820436 in 1000GENOMES:phase_3:EUR; R2=0.52 & D'=0.82 in UKBB	0.977849	0.971164	0.98458	1.718e-10	t	0.7056	+----?+++---???------------?+--+--+------+++-+++---+?------++--++--+---++--+++---??++-+	0	0.7534	0.963965	0.951762	0.976325	1.417e-08	t	0.7034	--?-------++-++?---+++++--?-++?-+------+++-++??+-?+	0	0.8488	0.968603	0.95897	0.978334	2.962e-10	t	0.7034	---?+-+--------+-??-+-++--+---+??-----+---+-+-?+--++-?---	4.2	0.389	0.971222	0.962128	0.980402	1.653e-09	t	0.7031
1:219744138	rs2785988	RP11-95P13.2	intergenic variant	SNP	A	0.317	1.08	1.06	1.11	3.9e-10	HipOA	Both	European	30374069	Novel	R2=0.45 and D=0.75 with rs2820436 in 1000GENOMES:phase_3:EUR; R2=0.53 and D'=0.82 in UKBB | R2=0.9807 and D'=0.99 with rs2820443 in 1000GENOMES:phase_3:EUR; R2=0.994721 and D'=0.99 in UKBB	1.02286	1.01586	1.0299	1.256e-10	a	0.2942	-++++?---+++???++++++++-+++?-+--++-++++++?--+---+++-?++++++-?++--++-+++--++---+++??--+-	0	0.7184	1.03759	1.02445	1.05089	1.122e-08	a	0.2964	++?+++++++--+--?+-+-----++?+--?+-++++++---+--??-+?-	0	0.8227	1.03272	1.02245	1.0431	2.031e-10	a	0.2964	+++?-++++++++++-+??+-+--++-+++-??+++++-+++-+-+?-++--+?+++	9.5	0.2849	1.02984	1.01999	1.03977	1.329e-09	a	0.2966
1:245750932	rs10218792	KIF26B	intron variant	SNP	G	0.27	1.04	1.02	1.05	2.03e-08	AllOA	Both	European	30664745	Novel		0.987677	0.981694	0.993696	8.541e-05	t	0.7316	++--+-+++++++-----+-++-+---?-+-+--+----++-+-+---++-+-++---+-++-+-+-----+----++----+--+-	0	0.6312	0.985802	0.974277	0.997463	0.01667	t	0.7298	++----+---+-+---++--+--++++--??-+++----+-+-+--+?-?-	0	0.9855	0.979415	0.970434	0.988479	9.549e-06	t	0.7274	+-+-+-----+-----+-?+----+--+--++-++---++-??+-+?++-----??-	13.7	0.2064	0.980395	0.971976	0.988886	5.719e-06	t	0.7297
2:33434336	rs2061027	LTBP1	intron variant	SNP	A	0.51	1.04	1.03	1.05	3.16e-13	KneeOA & KneeHipOA	Both	European	30664745	Novel	We consider rs2061027 & rs2061026 as one independent signal in this paper. R2=0.9039 and D’=0.98 with rs2061026 in 1000GENOMES:phase_3:EUR; R2=0.832436 and D’=0.947044 in UKBB	1.02	1.01442	1.02561	8.922e-13	a	0.507	+++++?++-+++++-+++++++-++-+++--+++-+++---++-+-+---+---++-+++?+-++?-++--+++--++----++-+-	6	0.3242	1.02963	1.01899	1.04038	2.708e-08	a	0.4919	+++++++++++-+++?+-++++++--+--++-++-++--++-+++--?+--	1.8	0.4365	1.03179	1.02334	1.04032	5.15e-14	a	0.497	++++++++++-+++-+++?+-+-++-++-+-+--++-+-++-?++?++------??-	16	0.1654	1.03169	1.02404	1.0394	5.522e-16	a	0.5022
2:33435349	rs2061026	LTBP1	intron variant	SNP	A	0.488	1.06	1.05	1.09	1.4e-11	KneeOA	Both	European	30374069	Novel	We consider rs2061027 & rs2061026 as one independent signal in this paper. R2=0.9039 and D’=0.98 with rs2061027 in 1000GENOMES:phase_3:EUR; R2=0.832436 and D’=0.947044 in UKBB	1.01786	1.01229	1.02346	4.977e-10	a	0.486	++?++-+-+-++++-+++++++--+++++--+-+-+++-+-++-+-+---+-+-+--+++?+-++?+++--+++-+++----+++--	13.9	0.1494	1.02286	1.01189	1.03394	4.248e-05	a	0.4785	?++++++++++-+++?+-++++++--+--++-++-++--++--++--?+--	0	0.7522	1.02994	1.0213	1.03866	1.035e-11	a	0.4813	+?++++++++-+++-+++-+-+-++-++++-+--+--+-+-+?++?++--++-+??-	17.8	0.1379	1.0287	1.02067	1.0368	2.218e-12	a	0.4864
2:192671981	rs12470967	AC098872.3	intron variant	SNP	A	0.43	1.06	1.04	1.08	1.5e-08	AllOA	Both	European	30664745	Novel		1.00713	0.998869	1.01545	0.09181	a	0.4272	????????????++--+?-?????????????+???+-+??-????????-+-????-??+-?????????????????????????	16.6	0.2589	1.00572	0.99007	1.02161	0.4723	a	0.4029	??+??+??+--???-???????????-??????????????????-+???-	0	0.513	1.01613	1.00307	1.02936	0.01498	a	0.4094	???+????+???+--??-???????????-++-????+???????+???????+??-	33.6	0.1062	1.01157	1.00052	1.02273	0.03858	a	0.4093
2:204387482	rs62182810	RAPH1	intron variant	SNP	A	0.55	1.03	1.02	1.05	1.65e-09	AllOA	Both	European	30664745	Novel		1.01025	1.00453	1.01601	0.0004619	a	0.5121	++?++?++-++-?+++++-+++++-+--+++-+++++-+--?--+----+--?--+++-+?---+-+-++-+-++-++-+++++?-?	0	0.6248	0.996108	0.985234	1.0071	0.4854	a	0.5184	?++---+++-+++-++--+-+++--+?-++?----+++-+--++-???+-+	0	0.7717	1.00965	1.00098	1.01839	0.03093	a	0.5088	+?-++-+-+++++---+??--+-++-+----?+--++-+-+-??+----+---???-	17.3	0.1545	1.00743	0.999364	1.01556	0.06944	a	0.5216
3:50022049	rs62262139	RBM6	intron variant	SNP	A	0.54	1.04	1.03	1.05	9.09e-11	AllOA	Both	European	30664745	Novel		1.01796	1.00981	1.02617	1.669e-05	a	0.526	????????????-+-+-++??????????????????+-??+????????+++--+-+??--?????????????????????????	16.3	0.2507	1.02491	1.00659	1.04355	0.00725	a	0.5345	??+??????+-???+???????????-??????????????????++???-	0	0.5846	1.02685	1.01207	1.04186	0.0003622	a	0.5171	???+?????????+-??-???????????+++---+-+???????????????+??-	23.6	0.1927	1.0247	1.01232	1.03723	8.908e-05	a	0.5222
3:52721305	rs11177	GNL3	missense variant	SNP	A	0.38	1.12	1.08	1.16	1.25e-10	KneeHipOA	Both	European	22763110	Known	R2=0.9959 (R2=0.995171 in UKBB), 0.9051 and 0.8901 with rs6976, rs3774355, rs678 respectively in 1000GENOMES:phase_3:EUR	1.02614	1.02052	1.03178	7.906e-20	a	0.396	+++-++-++-++?+++-++-+--++-+?+-++++++++------+-+--+++?+-++-++-++-?+?-++++++--++---????-?	25.8	0.02353	1.05971	1.04876	1.07078	1.25e-27	a	0.4005	++++++++++-+++?---+--+++-+?----++++-+++++-+--?-+-++	17.1	0.1579	1.02204	1.01366	1.03049	2.718e-07	a	0.4035	++++++--++++++++-?+++++---+++++?-+-+++++-+-+--?------?+++	5.8	0.3555	1.03645	1.02856	1.0444	6.571e-20	a	0.4014
3:52817778	rs3774355	GLT8D1	intron variant	SNP	A	0.36	1.09	1.07	1.12	8.2e-14	HipOA	Both	European	30664745	Known	R2=0.9014, 0.9051 and 0.9876 (R2=0.977886 in UKBB) with rs1177, rs6976, rs678 respectively in 1000GENOMES:phase_3:EUR	1.02388	1.01808	1.02972	2.058e-16	a	0.3697	+++++--++-++?+-+-+-++--++-+?+++++-++++---++-+-+--+++?+-+--+++++-+++-++++++--++-+-++-+-+	21.3	0.04837	1.05643	1.04531	1.06768	3.231e-24	a	0.3734	+++-++++++-+++??--+--+++-+?----++++-++++++---?-+-++	33.9	0.01378	1.01928	1.01073	1.02791	8.838e-06	a	0.3759	++++++--+-++++++-?+++++---+++++?-+-+-+++-+-+-+?------?+++	9.3	0.2844	1.0349	1.02681	1.04304	5.542e-18	a	0.3753
3:52820981	rs678	ITIH1	missense variant	SNP	T	0.368	1.08	1.05	1.11	1.6e-09	HipOA	Both	European	30374069	Known	R2=0.8901, 0.8938, 0.9876 (R2=0.977886 in UKBB) and with rs1177, rs6976, rs3774355, respectively in 1000GENOMES:phase_3:EUR	0.976383	0.970849	0.981949	1.171e-16	a	0.6318	-----++-----?-+-+----++--+-?-+---+----+++--+-+-++---?-+-++-----??-?+------+---+-+????+?	25.4	0.02619	0.946107	0.936146	0.956173	1.274e-24	a	0.628	----------+---?+-+-++---+-?++++----+------+-+??-+--	32.5	0.01872	0.980983	0.97275	0.989286	7.939e-06	a	0.6255	------++-+------+------+-+-----?+-+-++--+-+-+-?+++-++?---	6.7	0.3351	0.966185	0.95864	0.973789	4.398e-18	a	0.6265
4:103188709	rs13107325	SLC39A8	missense variant	SNP	T	0.08	1.1	1.07	1.12	8.29e-19	AllOA	Both	European	30664745	Novel		1.07842	1.06561	1.09139	6.345e-35	t	0.0681	++-++?++++++?+??-++++++-+++-+++-+++++++++-+-++-+++???????--++++++-++--+--?+-+?+??-?++?+	2	0.4296	1.09713	1.07205	1.1228	3.838e-15	t	0.0644	+++++++++++-++??++++--++++?++--++-++--+--++?+???+-+	0	0.5986	1.06919	1.04926	1.0895	3.395e-12	t	0.0653	++++-+++++++++-++-?+-++---+++?????????+?+-++++-+-+-?-???-	9.1	0.3046	1.07476	1.05721	1.0926	1.235e-17	t	0.0672
5:77467824	rs35611929	AP3B1	intron variant	SNP	A	0.34	1.06	1.04	1.08	1.21e-08	KneeOA	Both	European	30664745	Novel		1.01096	1.00444	1.01752	0.0007886	a	0.3188	+--++?--++-+-+++-?+++++++-++---+--?+-+--+--++-++-+--+++--+--++----+--++------+--+------	0	0.894	1.01167	1.00043	1.02303	0.04274	a	0.3223	+++-+-+-++-++--?-+--++++++++++?-+-++-++--?-+-?+?---	0	0.8301	1.01633	1.00721	1.02554	0.0004699	a	0.3161	--+++-++--?+-+-+++?-++-++++++---+++--++++-??+---+----+??-	18.1	0.1362	1.01765	1.00911	1.02627	4.018e-05	a	0.3248
5:170871074	rs3884606	FGF18	intron variant	SNP	G	0.49	1.04	1.03	1.06	8.25e-09	KneeHipOA	Both	European	30664745	Novel		0.987775	0.981407	0.994185	0.0001863	a	0.5273	++?-+?++-+-+???------------?+--------+-++?++-+++-+-+--++--------???-+-+--+++--+++??-++-	10.7	0.2241	0.975895	0.96373	0.988214	0.0001234	a	0.5231	?+?-------+-+-??++-+-++-++?-+-?-++--+-+---+--??+-++	17.6	0.1613	0.986985	0.977552	0.99651	0.0079	a	0.5238	+?+?--+------+-+-+?++-+-------+??-++----+----?---++--?---	0	0.6279	0.98521	0.976177	0.994328	0.001655	a	0.528
6:26123502	rs115740542	HIST1H2BC	intron variant	SNP	C	0.07	1.06	1.04	1.08	8.59e-09	AllOA	Both	European	30664745	Novel	We consider rs1800562 & rs115740542 as one independent signal in this paper. R2=0.9763 and D'=1 with rs1800562 in 1000GENOMES:phase_3:EUR; R2=0.967347 in UKBB	0.954851	0.943503	0.966335	3.25e-14	t	0.9365	+--+-?---++-?-+?---+--+-++-++-++------+?----++-----+?????-+--+-++---+++--?-+?????+--+--	8.6	0.2745	0.932207	0.911788	0.953084	5.027e-10	t	0.9368	-------------+-?+++++-----?--?+-+--++++---??-???-?-	0	0.5809	0.957337	0.939861	0.975138	3.672e-06	t	0.9391	------+-------+-+-++--+++-----+?+?????+?+??-+-+-+++?-???-	0	0.8254	0.950184	0.934851	0.965767	8.895e-10	t	0.9356
6:26093141	rs1800562	HFE	missense variant	SNP	G	0.0725	1.95	1.64	2.32	5.4e-14	HipOA	Both	European	30374069	Novel	We consider rs1800562 & rs115740542 as one independent signal in this paper. R2=0.9763 and D'=1 with rs115740542 in 1000GENOMES:phase_3:EUR; R2=0.967347 in UKBB	1.04519	1.03317	1.05735	8.197e-14	a	0.0662	-++-+?+++--+?+--+++-++-++-+?-+--+-++++-?+-++--++++???????++++-+?++++---++?+-???????????	12.6	0.2039	1.0738	1.05089	1.0972	8.007e-11	a	0.0658	+++++++++++++-+?-----+-+++?++?-+-------++++?+???+?+	0	0.6766	1.04008	1.0217	1.0588	1.703e-05	a	0.0638	++++++-+++-+++---+-++----++++???-?????-?-??+-+?+-+-?+???+	0	0.8278	1.04865	1.03213	1.06543	4.676e-09	a	0.0672
6:33055501	rs9277552	HLA-DPB1	intergenic variant	SNP	C	0.79	1.06	1.04	1.08	2.37e-10	KneeHipOA	Both	European	30664745	Novel	R2=0.006and D'=0.135 with rs10947262 in 1000G EUR and R2=0.00165729 and D'=0.0762485 in UKBB | R2=0.0117 and D'=0.1367 with rs7775228 in 1000G EUR and R2=0.0112874 and D'=0.138291 in UKBB	0.978534	0.971654	0.985463	1.064e-09	t	0.1988	---+---++-+-?-?---+-----++-?+--+?------++?++--+--+++?------+?-??-?-+---+--+++?++-?-?++-	18.9	0.08566	0.974043	0.960959	0.987305	0.0001319	t	0.1958	+----?----++-+?-+----+-++-?---+?++-+---+--++--?+---	4.4	0.3878	0.969379	0.959173	0.979693	7.796e-09	t	0.1952	-------+?-------+?-+--+-++-+-++??-----------+??--+++-+---	10.6	0.2627	0.973848	0.964351	0.983438	9.704e-08	t	0.1989
6:44449697	rs12154055	CDC5L	intergenic variant	SNP	G	0.61	1.03	1.02	1.04	2.71e-08	AllOA	Both	European	30664745	Novel	R2=0.0022 and D'=0.0975 with rs10948172 in 1000G EUR and R2=4.15812e-06 and D'=0.00407831 in UKBB | R2=0.0001 and D'=0.0108 with rs2396502 in 1000GENOMES:phase_3:EUR | R2=0.0044 and D'=0.1243 with rs1997995 in 1000GENOMES:phase_3:EUR	0.973945	0.966908	0.981034	1.808e-12	a	0.3755	---+-?-+---+???--?-----+---?------?-+----?-----++----+++----+--?-??+-++--------+++-??-+	0	0.6487	0.958774	0.948494	0.969165	2.988e-14	a	0.3885	-------------+??--+-----+-?-+-?--+---++--?----??---	0	0.9371	0.986887	0.978221	0.995629	0.003189	a	0.3849	----+--++-?++---+?-+-+-+-+--+--??+++-----+??-+?+-+--+-?-+	15.7	0.1765	0.977947	0.97012	0.985837	7.106e-08	a	0.3827
6:45357699	rs2396502	RUNX2	intron variant	SNP	C	0.6	1.09	1.06	1.11	2.12e-12	HipOA	Both	European	30664745	Known	R2=0.0001 and D'=0.0108 with rs12154055 in 1000G EUR | R2=0.2378 and D'=0.9818 with rs10948172 in 1000GENOMES:phase_3:EUR | R2=0.2312 and D'=0.8671 with rs1997995 in 1000GENOMES:phase_3:EUR	0.988072	0.982087	0.994093	0.0001232	a	0.4163	--?-+--+--+++-++???+--+--+---++-++----+-+-+-------+-+++-+?--++-+?+-------+-------++----	22.9	0.03825	0.95552	0.945089	0.966065	7.013e-16	a	0.4109	?+---+--------?--+-----+-++++?+-+------------++?-?+	0	0.5337	0.995212	0.986666	1.00383	0.2792	a	0.4179	-?----+-++-+--+-+?+-+-----+-++-++++-+++-+??-++--+----+??+	14	0.2009	0.983045	0.975177	0.990977	3.19e-05	a	0.4164
6:45374183	rs1997995	RUNX2	intron variant	SNP	G	0.339	1.09	1.06	1.12	1.1e-11	HipOA	Both	European	30374069	Known	R2=0.0044 and D'=0.1243 with rs12154055 in 1000G EUR | R2=0.5399 and D'=0.8203 with rs10948172 in 1000GENOMES:phase_3:EUR | R2=0.2312 and D'=0.8671 with rs2396502 in 1000GENOMES:phase_3:EUR	0.985112	0.979529	0.990727	2.87e-07	a	0.6512	-------+--+++--+---+-----+-?--++--+-----+-++--+--++-+-+-+++-++--??-------++-----++--?-?	25.3	0.02262	0.950089	0.939902	0.960386	7.881e-21	a	0.6469	------------+-?--+---+-+--++-?------------+-+-+--?-	7.6	0.3242	0.987183	0.978706	0.995733	0.00307	a	0.6511	-------+++++---+-?--+---+---++-+--+-++++-?+-++?-++-+----+	15.9	0.1635	0.97492	0.967307	0.982593	2.927e-10	a	0.6513
6:55636940	rs80287694	BMP5	intron variant	SNP	G	0.11	1.12	1.08	1.16	2.66e-09	HipOA	Both	European	30664745	Novel		0.982063	0.973439	0.990763	5.356e-05	a	0.8915	---+--++--+---?+-++--+-+----+-++------+---+-+-------+-+++++-++-??-?-+----+--+?----?+?--	0	0.6517	0.925242	0.909955	0.940785	5.968e-20	a	0.8938	-------------+?-+-+-++-+-+--++--+---+-------++?+-?+	21.9	0.09365	0.992131	0.978996	1.00544	0.2472	a	0.8939	--+---++---+--+-+?-+-+-+-++-+---?-++++++--++-+?-+--+--+++	0	0.8921	0.97268	0.960932	0.984572	8.612e-06	a	0.8918
6:76164589	rs12209223	FILIP1	intron variant	SNP	A	0.1	1.17	1.13	1.21	3.88e-16	HipOA	Both	European	30664745	Known		1.02727	1.01824	1.03637	3.127e-09	a	0.11	+++--?-++++--+--++--++++-++----++-+++++++-+++--+++--+-+++-----++--+-+++-++++-?+---+++-?	10.6	0.2148	1.12255	1.10465	1.14073	2.707e-45	a	0.1141	++++++++++++---?++----+-++++++-+++-++++-++++-?-?+-+	35.5	0.009152	1.00552	0.992592	1.01861	0.4112	a	0.1135	++---+-++-+-+++---?-++---+++------+++++-++--+----+++-+-+-	26.4	0.03938	1.04227	1.02968	1.05501	1.784e-11	a	0.1108
7:18409993	rs11764536	HDAC9	intron variant	SNP	C	0.0233	1.26	1.17	1.36	1.6e-09	HipOA	Both	European	30374069	Novel		0.95342	0.932719	0.97458	2.029e-05	a	0.9804	---+--++-++-+--?+--+-?++-+-+---+++----+?+?--+-++-+???????-++?--+++++-++++?++?????+?-?++	0	0.628	0.829776	0.797566	0.863286	2.477e-20	a	0.9803	------------++?--+-++-++--?--?---+---++++-+????????	0	0.5724	0.983635	0.951215	1.01716	0.3349	a	0.9808	--+-+--+++-+--+-+?---+---++--??--?????+-+??-+?+-+++??????	0	0.86	0.920535	0.894216	0.947629	2.015e-08	a	0.98
7:95719834-95719843	rs11409738	DYNC1I1	intron variant	INS	TA	0.37	1.04	1.03	1.05	2.13e-10	AllOA	Both	European	30664745	Novel	rs1420266296, rs397810309, rs141814695, rs140721596, rs138153975 and rs66942296 have merged into rs11409738	0.975603	0.967984	0.983281	5.616e-10	t	0.6265	????????????---+?--?????????????????---?????????????----+++??+?????????????????????????	34.7	0.07886	0.973945	0.958042	0.990113	0.001573	t	0.6281	??-?????---???+???????????-??????????????????+-???-	0	0.9085	0.97414	0.961243	0.98721	0.0001038	t	0.6218	???-????????+-+????????????????-----++?+?????????????-??-	42.1	0.04859	0.973264	0.962451	0.984198	2.19e-06	t	0.6237
7:128843410	rs143083812	SMO	missense variant	SNP	T	0.0011	2.84	2.11	3.83	7.9e-12	HipOA	Both	European	30374069	Novel		1.26162	1.10572	1.43951	0.0005534	t	0.0011	??+??????????+?????????????????---?+++-????????????????????????????????????????????????	51.2	0.037	2.24858	1.86987	2.704	7.284e-18	t	0.0011	+?+??+?+++-????????????????????????????????????????	5.8	0.3832	1.13792	0.937956	1.38051	0.1898	t	0.0011	?+?-????-??++++??????????????????????????????????????????	0	0.7393	1.54759	1.33159	1.79864	1.27e-08	t	0.0011
8:9087679	rs330050	RP11-10A14.8	regulatory region variant	SNP	G	0.51	1.04	1.03	1.05	1.93e-11	AllOA	Both	European	30664745	Novel		0.983439	0.977482	0.989432	4.656e-08	c	0.4798	-+?-??++-+-++-?-+-+--++-+----+-+---+---++++--++++---?+++++--?-+-?+?--+--+++----+-??+???	2	0.4298	0.97531	0.963908	0.986847	2.872e-05	c	0.4801	??-+---++---+--?+-++-+-+++++--++++-+-+--+-+++??+-+-	17.4	0.1579	0.98906	0.979799	0.998409	0.02252	c	0.4741	+??----++-+++---++++-++++++-+--+?++++--++-+-+?---+--+-++-	20.1	0.1048	0.980101	0.971685	0.988589	6.29e-06	c	0.4859
8:130768504-130768510	rs60890741	GSDMC	intron variant	INDEL	C	0.86	1.11	1.08	1.16	4.5e-09	HipOA	Both	European	30664745	Novel	R2=0.4209 and D'=0.8301 with rs4733724 in 1000GENOMES:phase_3:EUR; R2=0.356049 and D'=0.80778 in UKBB; rs397960662, rs370097868 and rs145459957 have merged into rs60890741	0.985506	0.975513	0.995602	0.004866	ca	0.1507	????-???????------+?????????????????---??+??????????+-+++--??+?????????????????????????	0	0.8344	0.928115	0.907963	0.948714	2.397e-11	ca	0.1376	?--?????--+???????????????-??????????????????++???-	0	0.7106	0.995311	0.978483	1.01243	0.586	ca	0.152	??+-????????--+??+?????????????---+++-?-?????????????+??+	28.7	0.1356	0.975017	0.96079	0.989456	0.0007419	ca	0.1484
8:130723728	rs4733724	RP11-419K12.1	intergenic variant	SNP	A	0.79	1.11	1.08	1.14	7.2e-12	HipOA	Both	European	30374069	Novel	R2=0.4209 and D'=0.8301 with rs60890741 in 1000GENOMES:phase_3:EUR; R2=0.356049 and D'=0.80778 in UKBB	1.02583	1.01802	1.0337	1.01e-10	a	0.7422	+-+-++++-++-???++++++-+++-+?-+++++--+++-+++--+++-+-+?+--++--?-++???+++++++++-?+----+--?	25	0.0286	1.0576	1.04216	1.07326	7.223e-14	a	0.7956	++?++++-+++----+-++--++--+?+++++-++++++++-+--??++?+	0	0.5131	1.0139	1.00244	1.02549	0.01665	a	0.7655	-+-?+++-++--+--+-??--++++++---+??+--+++-++++-?-+-++--?++-	30.3	0.02455	1.02583	1.01483	1.03695	3.581e-06	a	0.7644
9:4291928	rs10974438	GLIS3	intron variant	SNP	A	0.65	1.03	1.02	1.05	1.34e-08	AllOA	Both	European	30664745	Known		1.02296	1.01716	1.02879	9.514e-15	a	0.6474	++++++--+-++++?+-+-+++-+--+?+++++-++++--+--------+++-+--+++-?-+++++-++-+++++-+---++?---	0	0.6777	1.04008	1.02893	1.05135	1.068e-12	a	0.6414	++++++-++++-++-?--+-----+++--+++++++++-+++----?-+++	13.9	0.2056	1.03221	1.02334	1.04115	3.12e-13	a	0.6408	+++++++++-++++--+-++++-+---++++-?+--++-+++--+?+++++-+++--	0	0.6998	1.03324	1.02517	1.04137	6.023e-16	a	0.6435
9:116911147	rs919642	COL27A1	intergenic variant	SNP	T	0.27	1.05	1.04	1.06	8.55e-15	AllOA	Both	European	30664745	Novel	We consider rs1078301 & rs919642 as one independent signal in this paper. R2=0.9746 and D'=1 with rs1078301 in 1000GENOMES:phase_3:EUR; R2=0.993883 in UKBB	0.971708	0.965443	0.978013	3.18e-18	a	0.7242	+-----+---+-+-+-------???+-+-----+?---+---+---+-+--+-+--+++?-++------+-----+--+??+++---	5.6	0.3384	0.969863	0.958337	0.981529	6.379e-07	a	0.735	---+-++------+--++-+++-++-+-???+--+--+---?-++-+?+?-	0	0.9231	0.960021	0.950845	0.969285	7.122e-17	a	0.722	-------+--?---+-+---+--+-+++--+-++--+--+????----+++++-??-	5	0.3738	0.965123	0.956648	0.973673	5.166e-15	a	0.7234
9:116909146	rs1078301	COL27A1	intergenic variant	SNP	T	0.269	1.07	1.05	1.1	1.4e-10	KneeOA	Both	European	30374069	Novel	We consider rs1078301 & rs919642 as one independent signal in this paper. R2=0.9746 and D'=1 with rs919642 in 1000GENOMES:phase_3:EUR; R2=0.993883 in UKBB	0.972097	0.96583	0.978404	4.322e-18	a	0.7242	+-----+---+---+-------???+-+-----+?---+---+---+-+--+-+---++??++------+-----+--+??+++---	1.4	0.4443	0.969282	0.957762	0.98094	3.232e-07	a	0.7356	---+-++------+--++--+++++-+-???+--+--+---?-++++?+?-	0	0.9414	0.958966	0.9498	0.96822	7.282e-18	a	0.7216	-------+--?---+-+------+-+++--+-++-----+????+?--+++++-??-	5.5	0.3636	0.964158	0.955692	0.972699	6.073e-16	a	0.7232
9:117840742	rs1330349	TNC	intron variant	SNP	C	0.58	1.08	1.06	1.11	4.1e-11	HipOA	Both	European	30664745	Novel	R2=0.5671 and D'=0.9213 with rs2480930 in 1000GENOMES:phase_3:EUR; R2=0.582046 in UKBB	1.01329	1.00754	1.01906	6.976e-06	c	0.5646	-+?-+?--+-++++-+-++++++-+-+?+--++-?++-+--+-++++++--+++++-+--++++-+++++-++-+---+++--+--+	18.2	0.08358	1.04645	1.03502	1.058	7.997e-16	c	0.5818	?++++++++-+++-++++++-+--++++???+++--++-++++-++-?-++	0	0.5323	1.00702	0.998182	1.01595	0.1237	c	0.5703	+?++++-++-?-+-+-++?--++-++-++-+--+++-++-????-+?+++--++??+	8.3	0.3122	1.02102	1.01265	1.02946	6.829e-07	c	0.5727
9:117842307	rs2480930	TNC	intron variant	SNP	A	0.494	1.09	1.06	1.11	6.6e-12	HipOA	Both	European	30374069	Novel	R2=0.5671 andD'=0.9213 with rs1330349 in 1000GENOMES:phase_3:EUR; R2=0.582046 in UKBB	1.0145	1.00875	1.02029	7.596e-07	a	0.4695	--?++?-+++-+++?-+++++++--++----++-?++-+-+?--+-+---+++----+---++--+++++-++++--++++--+--+	11.5	0.1996	1.04634	1.03492	1.05789	4.4e-16	a	0.4752	?+++++++++++++-?-+++-+-+++-+-?-+-+--++-++?++++-?-?+	0	0.5806	1.00874	0.99988	1.01767	0.05179	a	0.476	-?++++-+--?-+-+-+??--++-++++++++?----++-+??++-?+-+--++?++	13.8	0.21	1.02255	1.01437	1.0308	5.352e-08	a	0.4759
9:119484132	rs34687269	ASTN2	intron variant	SNP	A	0.53	1.09	1.06	1.11	1.67e-12	HipOA	Both	European	30664745	Known		1.00904	1.00312	1.01499	0.002307	a	0.5279	-++-+?+++-+-++?-??-+-+----++++--+-++++--+-+--+-+-+--+--++--++-+?-?+-+-+++-+++-++--++?-?	7	0.3053	1.06855	1.0575	1.0797	2.419e-36	a	0.5235	++++++++++++---?+--++-+++++++?+++--++-+++++++???-++	12.9	0.2303	1.00441	0.996175	1.01271	0.2967	a	0.5259	+++--++---+-++--+-?+--++-+++----?--+++--++?--++---++--?--	0	0.8488	1.02306	1.01527	1.03091	3.285e-09	a	0.5313
9:119301607	rs13283416	ASTN2	intron variant	SNP	G	0.424	1.1	1.07	1.12	5.3e-14	HipOA	Both	European	30374069	Known		0.991338	0.985912	0.996793	0.002014	t	0.5818	+--+-+-+---++--+-+--+-+-++----++-++---++++-++++++-+++++-+-++?++?+--+-+----+-+----+?+++-	19.4	0.06824	0.94167	0.931939	0.951503	7.799e-30	t	0.5885	-------------+++-++------++-+--+-+++-+-----+-+---?-	0	0.7072	0.993223	0.985081	1.00143	0.1046	t	0.5851	---++--+++-+--++-+?-+++-+-+--++-+++-+++-+-+++--+++--+++-+	0.5	0.4639	0.979415	0.971957	0.98693	7.775e-08	t	0.5787
9:129386860	rs62578127	LMX1B	intron variant	SNP	C	0.63	1.09	1.06	1.11	2.77e-12	HipOA	Both	European	30664745	Novel	We consider rs10760442 & rs62578127 as one independent signal in this paper. R2=1 and D'=1 with rs10760442 in 1000GENOMES:phase_3:EUR; R2=0.999014 and D'=0.999565 in UKBB	1.00723	1.00054	1.01396	0.03295	t	0.3449	-++-+++++-++???+-++-++-+--+---+-+++-+-+--?+-+--++-+--+++-------??+?+-----+++--+++-?-++-	13.5	0.1635	0.953897	0.942375	0.965559	4.011e-14	t	0.3547	--?---------++?+------+-++?-++?----------++-+++--?-	0.9	0.4543	1.0286	1.01877	1.03853	9.456e-09	t	0.3505	+++?+++++++++++++?++-+---+-+++-??+++---+-+-?--?++++-+-??+	0	0.4767	1.00612	0.996893	1.01543	0.1941	t	0.3474
9:129383900	rs10760442	LMX1B	intron variant	SNP	G	0.621	1.09	1.06	1.11	7.6e-12	HipOA	Both	European	30374069	Novel	We consider rs10760442 & rs62578127 as one independent signal in this paper. R2=1 and D'=1 with rs62578127 in 1000GENOMES:phase_3:EUR; R2=0.999014 and D'=0.999565 in UKBB	1.00823	1.00095	1.01557	0.02669	a	0.3403	-++-+++++-++???+-++-++-+--?---+-+++-+-+---+-+--++-+--+++-------??+?+-----+++--+++-?-++-	8.9	0.2604	0.960597	0.947322	0.974058	1.177e-08	a	0.3508	--?-?-------++?+------+-++?--??----------++-+++--?-	0	0.5787	1.02984	1.0184	1.04141	2.075e-07	a	0.3444	+++?+?+++++++++-+-++-+---+-+++-??+++---+-?-?--?++++-+-??+	0	0.4793	1.00531	0.99551	1.01521	0.2864	a	0.3454
11:28874997	rs17659798	RP11-115J23.1	intron variant	SNP	A	0.71	1.06	1.04	1.07	2.06e-10	KneeHipOA	Both	European	30664745	Novel		1.01603	1.00987	1.02222	3.961e-07	a	0.7247	--+++++-++---+-+-+-++--+--+?-++++++++++-+++-------++-+-+++++---+--++--+-++-++++-+-----+	25.5	0.01925	1.01633	1.00465	1.02815	0.00593	a	0.7206	++++++-+------+++---++-++-++-----+-+--+-+-++--+?+-+	34.1	0.01115	1.02347	1.01409	1.03294	7.284e-07	a	0.7245	-+-+++++++++++++-+++---+---+-+++-+-++-++-+?-+-?-+-+---??+	10.3	0.2639	1.02357	1.01498	1.03224	6.34e-08	a	0.7202
11:30774280	rs11031191	DCDC1	intergenic variant	SNP	T	0.35	1.03	1.02	1.05	1.42e-08	AllOA	Both	European	30664745	Novel		1.01096	1.00484	1.01712	0.0004806	t	0.3466	+++---+-+--+-+?-+?++-+--+-+?++-+++-++++--+--++----++++-+++-+?-+++-+--+-+-++++---++-+---	0	0.6949	1.02081	1.00967	1.03208	0.0002088	t	0.3526	+-+-++-++++++-+-+-+-+---++-+-?+++----+-+-++--??++--	11	0.2601	1.00924	1.00058	1.01798	0.03656	t	0.3496	++-++++--+-++-+--+---+-+---++++-?+-++++--?---?--+++-++??-	10.5	0.2629	1.01339	1.00528	1.02157	0.001119	t	0.3505
11:65323725	rs10896015	LTBP3	intron variant	SNP	G	0.738	1.09	1.05	1.11	7.7e-10	HipOA	Both	European	30664745 / 30374069	Novel		0.985112	0.978761	0.991504	3.966e-06	a	0.2495	+--+-?++++----+-+++--+???+--+-++-------++?+-------+-+----+-??--??-?++------+-?+??--??-?	1.7	0.437	0.947622	0.936176	0.959207	5.969e-18	a	0.2438	--------------??+--+--+-+---???-+++-+------+-+-?-+-	1.3	0.4474	0.990149	0.979533	1.00088	0.07344	a	0.2339	--+?+-++---+-----?-+--++--++-+--+----+--????++?-++++-+??-	4.2	0.3895	0.978338	0.969747	0.987005	1.121e-06	a	0.2492
11:66501624	rs34419890	SPTBN2	intergenic variant	SNP	T	0.93	1.13	1.09	1.18	1.99e-08	HipOA	Both	European	30664745	Novel		1.04488	1.02983	1.06014	3.029e-09	t	0.9409	-+-++---+--+????+---++???+++++--+-++++++++-++++++-???????+-?+-++--++-++++?++??????---+-	26.8	0.02766	1.08415	1.05605	1.113	1.635e-09	t	0.941	++?++-++++--++---++--++--+?-???+++-+-++++++?-???+-?	7.6	0.3326	1.0557	1.03338	1.07849	6.712e-07	t	0.9429	--+?+++-+-+++++--++++++--+-+-?????????--????++++-++?+???-	39.8	0.006399	1.05897	1.03801	1.08036	1.785e-08	t	0.9402
11:76506572	rs1149620	TSKU	intron variant	SNP	T	0.57	1.04	1.02	1.05	6.93e-10	AllOA	Both	European	30664745	Novel		0.989456	0.983462	0.995486	0.0005198	a	0.4416	+---+++--++++--+??++--???--+--+---?-+---++-++++++--+++-+-+-?-+------++++-+++--+??+-++-+	1.6	0.4384	0.98167	0.971335	0.992115	0.0006459	a	0.4389	-+------+-+--+?+--+++++-++-+???---+-++++-?-+---?+-+	0	0.6524	0.988269	0.979975	0.996634	0.006377	a	0.4408	----++----?-+--++++-++++-++++-++++-+-++-????+-++++++++??+	18.6	0.1308	0.982259	0.974589	0.98999	7.795e-06	a	0.4428
12:28025196	rs10843013	RP11-993B23.1	intergenic variant	SNP	C	0.211	1.14	1.11	1.17	5.4e-19	HipOA	Both	European	30374069	Known		0.983832	0.977106	0.990604	2.821e-06	a	0.7955	+-----+---+-?-?+-----------?--+--+----+--?--++-+-++-?+++--+--+-?-+?+++---+---?-+-++?-??	0.6	0.4638	0.916952	0.905522	0.928527	1.089e-41	a	0.7909	-----------+-+?---+++-+---?---------++-------???-?+	35.3	0.01149	0.995709	0.985613	1.00591	0.4064	a	0.7947	---++++--+---+-++?+-++++--+-++-??+++--++-+?---?++----?+++	6	0.3532	0.968603	0.959534	0.977759	2.265e-11	a	0.7923
12:59289598	rs79056043	LRIG3	intron variant	SNP	G	0.05	1.18	1.12	1.24	1.33e-09	HipOA	Both	European	30664745	Novel		0.991536	0.980136	1.00307	0.1492	a	0.935	+--+---+--+++---++-+--+++---+--+-+---+--+------+-++++++++-++-+-+-++---++++-++?+-+++++-+	16.6	0.1023	0.923855	0.904328	0.943804	3.923e-13	a	0.9372	----------------+-+--++--+--+-+---+---+++----++?+?+	29	0.03238	1.00793	0.99089	1.02527	0.3614	a	0.9352	---+-+++-+-+++-+------+---+-+++--+++++-+-+-+----+-+--+--+	1.7	0.4399	0.980591	0.965335	0.996087	0.01453	a	0.9353
12:69637847	rs317630	CPSF6	intron variant	SNP	T	0.27	1.04	1.02	1.05	1.97e-08	AllOA	Both	European	30664745	Novel		1.01532	1.00857	1.0221	8.319e-06	t	0.2857	--?+-?+--+++-+?-+?+-++???-+?+++-++++++++--+++--+--+++-----+??-++-+-+++-++++----??-?++++	0	0.755	1.01867	1.00637	1.03113	0.002753	t	0.2898	?-++++-++++--+-+++-++-+-++-+???+--++++-++-++-+??-?-	0	0.9633	1.01837	1.00863	1.02819	0.0001834	t	0.2928	-?++-++++--++++---?+++++++--++++?-------????-??+++-+--??-	4	0.3954	1.01735	1.00842	1.02636	0.000152	t	0.2821
12:90326919	rs11105466	RP11-654D12.2	intron variant	SNP	A	0.42	1.04	1.03	1.06	2.15e-08	KneeHipOA	Both	European	30664745	Novel		1.01157	1.00603	1.01713	4.73e-05	a	0.4053	+---+-+---+-++++-++++++-+-+++++-+--++++++------+++--?+--+--++++-+-++-++-++---+--+-+++-+	0	0.6735	1.02912	1.01828	1.04007	8.075e-08	a	0.4001	+++++++++++++-+?++-+--+--+++++-+++++-++-++-+-??++++	0	0.9761	1.01796	1.00961	1.02637	2.717e-05	a	0.4052	-++++++-+--++++++---+--+++-----+++--+++-+-++-++++---+???-	0	0.887	1.01694	1.0092	1.02475	1.695e-05	a	0.4131
12:94167220	rs2171126	CRADD	intron variant	SNP	T	0.51	1.03	1.02	1.05	9.07e-10	AllOA	Both	European	30664745	Novel		1.02194	1.01634	1.02756	9.953e-15	t	0.4989	+-+++?-+-+++++++-+--++???++?++-+++++++++----+-+-++-+-++----?++-?--+---++--+++-+??+??-+?	7.1	0.3055	1.02327	1.01269	1.03395	1.261e-05	t	0.4928	++++++++++---+-?--+--+----+-???-+--+--++-+-++-+?-++	3.7	0.4021	1.03593	1.02744	1.04449	4.146e-17	t	0.5007	-++++++++++++++-+-?+-+--+---+-+++++--+--????+?++-++++-??-	0	0.6074	1.02706	1.01924	1.03494	6.457e-12	t	0.5003
12:122606837	rs11059094	MLXIP	intron variant	SNP	T	0.48	1.08	1.05	1.1	7.38e-11	HipOA	Both	European	30664745	Novel		1.01197	1.00564	1.01834	0.0001799	t	0.4721	+++++-++-++--??-+++--+++--+?---+-+-++++++?-+-+++-++---+++---?++??++----++--+-++++++?+??	12.7	0.1812	1.02685	1.01505	1.0388	7.874e-06	t	0.4636	++?-++++++++--?----+--++-+?-++++-+++---+++-+--?--?+	0	0.7758	1.01197	1.00289	1.02114	0.0105	t	0.463	+++?-----+-+-++-+?--++-++++--+-??-++++--++-+--?+--++--+--	8	0.3121	1.01664	1.00791	1.02544	0.000205	t	0.4715
12:123835233	rs56116847	SBNO1	intron variant	SNP	A	0.36	1.06	1.04	1.08	3.19e-10	KneeOA	Both	European	30664745	Novel	R2=0.1617 and D'=1 with rs1060105 in 1000GENOMES:phase_3:EUR; R2=0.139201 in UKBB	1.01979	1.01381	1.02581	4.651e-11	a	0.3617	---+++---+++?+?+++-+++-+-++-+++-+++-+++-+-+-+++-++-+?++-++-+-++-++-++++-++--------+-++-	12.3	0.1792	1.00854	0.997527	1.01967	0.1283	a	0.3542	+-++--+--++-+-++++++-+---+?++--++++-+++-+++++???+-+	0	0.5847	1.02901	1.02018	1.03793	9.809e-11	a	0.3638	+-+++++-+++-+++-+-+++++----++-+??++-+++---?-+?--+---+??+-	24.3	0.06408	1.02388	1.01569	1.03214	8.251e-09	a	0.3638
12:123806219	rs1060105	SBNO1	missense variant	SNP	C	0.774	1.07	1.04	1.1	1.9e-08	KneeOA	Both	European	30374069	Novel	R2=0.1617 and D'=1 with rs56116847 in 1000GENOMES:phase_3:EUR; R2=0.139201 and D'=0.999 in UKBB	0.969669	0.96304	0.976344	1.593e-18	t	0.204	-+---?++++----?------+-+-----+++--++--++-?-+---+--???????++----?-+----++-?-+-?+?---?+-+	4.3	0.3755	0.979905	0.9675	0.992468	0.001725	t	0.2077	-------+---+--?-+-+-+-++-++-+++-+--+--++-+-+-??---+	0	0.7861	0.956093	0.946213	0.966077	1.366e-17	t	0.2067	+---------++--+--??----+-++++??-??????-++++-----+-++-??++	10.9	0.2669	0.965895	0.956851	0.975025	7.114e-13	t	0.2065
12:124799642	rs4765540	FAM101A	3 prime UTR variant	SNP	C	0.253	1.08	1.05	1.11	3.4e-09	HipOA	Both	European	30374069	Novel		0.979415	0.973101	0.98577	1.75e-10	t	0.7381	++?+-++--+-++--+--+-----+--?-----+--------++++-+-++-+++---+-?-++-++-----+---+---+-++-+-	0	0.9767	0.946201	0.93459	0.957957	2.137e-18	t	0.7438	?-----------+--+-++-+-+--++--?++--------++--+-+-+?-	0	0.5884	0.971805	0.962328	0.981375	9.941e-09	t	0.742	+?-------------+--+--+-+++-+-+-++++--+---?++-??-----++-+-	0	0.9628	0.963387	0.95474	0.972112	6.847e-16	t	0.7453
15:50731132-50731142	rs35912128	USP8	intron variant	INDEL	AT	0.17	1.08	1.05	1.11	2.18e-08	KneeOA	Both	European	30664745	Novel	rs1372098668 has merged into rs35912128	0.971708	0.957904	0.985711	7.636e-05	a	0.8321	????????????+--++?-??????????????????????-??????????++++-++??+?????????????????????????	0	0.5325	0.993521	0.963792	1.02417	0.6755	a	0.8326	??-???????????-???????????-???????????????????+???+	0	0.5678	0.93081	0.908639	0.953522	6e-09	a	0.8314	???-?????????????-?????????????+-+++-+?+????????????????+	0	0.6025	0.956476	0.937544	0.97579	1.241e-05	a	0.8316
15:58215727	rs4775006	ALDH1A2	regulatory region variant	SNP	A	0.41	1.06	1.04	1.08	8.4e-10	KneeOA	Both	European	30664745	Known	R2=0.56 and D’=0.95 with rs3204689 in 1000GENOMES:phase_3:EUR; R2= 0.592397 and D'=0.987455 in UKBB | R2=0.3658 and D’=0.9536 with rs4238326 in 1000GENOMES:phase_3:EUR; R2=0.402057 and D'=0.987748 in UKBB	0.993124	0.986141	1.00016	0.05721	a	0.4319	----++------???-???-+--+-------+-+?+-++--+----+-++--?+-++--+?--?+??--+--++++--++-+?+??-	0	0.8404	0.975212	0.964945	0.985589	3.77e-06	a	0.4142	-----+----+-+-++----++----?-???-++---+--+?++-???-+-	5.6	0.3673	1.03045	1.02161	1.03938	5.35e-12	a	0.4271	+-++++++++?+++-+-++---+++-++---??+-+++++????-?-+-++--???-	23.4	0.08198	1.00995	1.00206	1.0179	0.01411	a	0.4218
15:67370506	rs12901372	SMAD3	intron variant	SNP	C	0.53	1.08	1.06	1.11	3.46e-11	HipOA	Both	European	30664745 / 30374069	Known	R2=0.59 and D’=0.99 with rs12901071 in 1000GENOMES:phase_3:EUR; R2= 0.559175 and D'=0.993483 in UKBB	1.02388	1.01788	1.02992	3.729e-15	c	0.5247	--+++++++++-++--+?+-++???-+-++++++?++++-+?-+++-+++-++++----?--++-----++--++++++??+-+-+-	0	0.5651	1.05717	1.04604	1.06842	4.505e-25	c	0.5239	++++++++++++--?++++++--++---???++++--++--?+-++-?++-	23.7	0.08093	1.02122	1.01265	1.02987	1.039e-06	c	0.5172	-++++-+++-?++++-+?+++++++++---+++++---++????+--+-++-++??-	8.6	0.3024	1.03376	1.02568	1.04189	6.548e-17	c	0.5218
15:75097780	rs35206230	CSK	intergenic variant	SNP	T	0.67	1.04	1.03	1.05	1.48e-12	AllOA	Both	European	30664745	Novel		1.01969	1.01272	1.02671	3.036e-08	t	0.5997	++?++?-+++++???+-+++++++-+++--+-++++++--++++-+-+++++?+++-++-?-+++??++-+++++--++-++???-?	0	0.6489	1.03562	1.02391	1.04746	1.803e-09	t	0.6335	?++-+++++++++++?--++-+++++?++-++++-++-+++++-+??--?-	5.7	0.3635	1.02881	1.01837	1.03935	3.616e-08	t	0.6026	+?+?++-+++++++-+++?++++--++++++??+++--++++--++?+-+--+???-	1.3	0.4483	1.03376	1.02508	1.04251	8.768e-15	t	0.6306
16:53799977	rs9930333	FTO	intron variant	SNP	G	0.42	1.05	1.03	1.06	1.52e-09	KneeHipOA	Both	European	30664745	Known	R2=0.564864 and D’=0.902016 with rs8044769 in UKBB; no results in 1000G	0.969863	0.964177	0.975583	2.347e-24	t	0.571	+--+--++++----?+???+--++---?-++---------+--+++++-+--??????++---?-+?-++-++---+--++?+?+-?	18.3	0.09794	0.953897	0.944039	0.963857	3.13e-19	t	0.5665	------------++??--++++--++---++----+++-++---+??++--	0	0.7643	0.947243	0.939477	0.955072	7.571e-38	t	0.5677	----+----------++-----+-+-+++---?????++++-+-+-?------?+-+	12.6	0.2278	0.953324	0.946065	0.960639	9.975e-35	t	0.5672
16:69735271	rs6499244	NFAT5	3 prime UTR variant	SNP	A	0.56	1.06	1.04	1.08	3.88e-11	KneeOA	Both	European	30664745	Novel	R2=0.2173 and D’=0.5077 with rs34195470 in 1000GENOMES:phase_3:EUR; R2=0.160129 and D'=0.41048 in UKBB	1.00874	1.00302	1.01449	0.002781	a	0.5601	-+?++?----++?+?++++++-+---+?++--++-+-++-+++-+-+++++-+-+---+-?+---+-+------++--+-----+--	0	0.8431	0.983635	0.973089	0.994296	0.002828	a	0.5469	?--+------+++-?++-+--++----++-+-++--------++-+?++--	0	0.9996	1.02922	1.02038	1.03813	7.119e-11	a	0.5549	+?+++++--++++++-+??+----+-+-++--?-+--++-++-+-??+-+++---++	20.5	0.1041	1.01623	1.0081	1.02443	7.954e-05	a	0.5535
16:69955690	rs34195470	WWP2	intron variant	SNP	G	0.538	1.07	1.05	1.09	2.7e-11	KneeOA	Both	European	30374069	Novel	R2=0.2173 and D'=0.5077 with rs6499244 in 1000GENOMES:phase_3:EUR; R2=0.160129 and D'=0.41048 in UKBB	0.987084	0.98149	0.992711	7.643e-06	a	0.4584	+-?--+++++--+-?++------++-+-+-+--------+---+---+--+-----+---?-++--++-++--+---+--+??????	0	0.5021	1.0023	0.991362	1.01336	0.6854	a	0.455	?--+++++-----+++----+-+-+++--?++++---++---+---?--?+	0	0.7758	0.964833	0.956548	0.97319	5.675e-16	a	0.4523	-?-----+----------+-+--+-++--+-?+---++-++?--+?-----++-??-	16.6	0.1577	0.973945	0.96615	0.981803	9.963e-11	a	0.4532
16:89704365	rs1126464	DPEP1	missense variant	SNP	G	0.76	1.04	1.03	1.06	1.56e-10	AllOA	Both	European	30664745	Novel		0.985112	0.978953	0.99131	4.107e-06	c	0.2515	+---+?--+---?-?+-------+---+-----++---+-+?----+++---+????+++++-+-+-+-----++-+?++-+???--	0	0.6867	0.980199	0.968549	0.991988	0.001093	c	0.2549	++---+-----+--??----+++--+?-----+++-------+++-??-?+	21.9	0.1002	0.982554	0.973163	0.992036	0.0003034	c	0.2566	+-+------+++--+--??+--+-+------??????-+---?--+++----++??-	0	0.6801	0.981179	0.972564	0.989871	2.875e-05	c	0.2479
17:2058350-2058364	rs35087650	SMG6	intron variant	INDEL	ATT	0.26	1.07	1.05	1.1	1.18e-09	KneeOA	Both	European	30664745	Novel	rs1406995152, rs397856698 and rs371401537 have merged into rs35087650	0.97453	0.962382	0.986831	5.362e-05	a	0.7382	????????????----?????????????????????????+???????????????????+?????????????????????????	0	0.4274	0.986985	0.96159	1.01305	0.3251	a	0.7406	??-???????????+???????????-??????????????????-+???-	0	0.9698	0.944972	0.925361	0.964999	1.237e-07	a	0.7369	???-?????????????+?????????????--????+???????????????-??-	12.6	0.3335	0.962328	0.945872	0.97907	1.32e-05	a	0.7381
17:29496343	rs2953013	NF1	intron variant	SNP	C	0.3	1.05	1.04	1.07	3.07e-10	KneeHipOA	Both	European	30664745	Novel		0.982652	0.974979	0.990386	1.215e-05	a	0.6751	+-?+---+++++-??-??----???+----+--+?---++-?+-+--++---++-++--??-+++??--------+---??+--?--	18.1	0.1028	0.963676	0.950731	0.976797	8.279e-08	a	0.6808	?-?+--+----+-++-+-+---+-----???+---------?--++??-+-	14.1	0.2154	0.97414	0.963884	0.984505	1.217e-06	a	0.6741	-?-?---+-+?----+-+-+-----+-++---?+-+++--????+?-++-+-++??-	14.5	0.2025	0.975017	0.965131	0.985005	1.382e-06	a	0.6785
17:44038785	rs62063281	MAPT	intron variant	SNP	G	0.22	1.1	1.07	1.13	5.3e-12	HipOA	Both	European	30664745	Novel	Reported indpedent to rs547116051 after conditional analysis (same publication). R2=0.0003 with rs547116051 in 1000GENOMES:phase_3:EUR & D=1; R2=0.000103012 and D'=0.957637 in UKBB	0.993124	0.984596	1.00173	0.1148	a	0.8131	+-+++-++-++-???++----+++++-+++--++---------+++---+???????++-+--++-+----++?---?+?-?--++?	6	0.3347	0.978729	0.963503	0.994197	0.007516	a	0.8187	++?--++------+---+-++---+-?-+-----+----++--?-??+-?+	0	0.8241	1.0001	0.98744	1.01292	0.9841	a	0.8204	-++?--++++-+--+-+---+-+++-++-?????????--++-+++?-++--+??--	13.3	0.2277	0.996805	0.985152	1.0086	0.5912	a	0.8115
17:44057886	rs547116051	MAPT	intron variant	INS	AC	0.0013	1.83	1.49	2.26	1.5e-08	AllOA	Both	European	30664745	Novel	Reported indpedent to rs62063281 after conditional analysis (same publication). R2=0.0003 with rs62063281 in 1000GENOMES:phase_3:EUR & D=1; R2=0.000103012 and D'=0.957637 in UKBB	0.71677	0.609158	0.843392	5.971e-05	a	0.9937	?????????????-?-?????????????????????????????????????++--??????????????????????????????	68.4	0.007315	#N/A	#N/A	#N/A	#N/A	#N/A	#N/A	#N/A	#N/A	#N/A	0.712767	0.572623	0.887211	0.002432	a	0.9897	???-?????????????????????????????++--????????????????????	74.3	0.003679	0.702999	0.576744	0.856892	0.0004831	a	0.9913
17:59652282	rs7222178	NACA2	TF binding site	SNP	A	0.2	1.1	1.07	1.13	3.78e-11	HipOA	Both	European	30664745	Novel		1.01197	1.00486	1.01914	0.001018	a	0.1949	+-+++?+--+-+++++?--+-+???++++-+++--+-+++-?+++---++--+-+----?++---?++++++-+--+?+??--+++-	3.8	0.3843	1.06024	1.04621	1.07447	5.3e-18	a	0.1892	+++-++-++++++-+?++-++++-++-+???-+-++++++-++++-+?+++	18.5	0.1418	1.00421	0.993637	1.01489	0.4351	a	0.1894	-+-+-+-++--++-++++?+++-+++--+--++-+--+-+????+-+-+----+??+	2.4	0.4247	1.0248	1.01501	1.03469	7.188e-07	a	0.1945
17:70012939	rs8067763	AC005152.3	regulatory region variant	SNP	G	0.41	1.06	1.04	1.08	2.39e-09	KneeOA	Both	European	30664745	Novel		0.991933	0.985731	0.998174	0.01009	a	0.6068	+-?-++------+--+-?--+-+-++------++-+-++++?-++-+++-+++-+-++++-++++++-+++++----+-++--+++?	0	0.5035	0.997304	0.986224	1.00851	0.6373	a	0.5996	?+---+++----++-?---+-+++-+--???+--+-++++++-+++-?--+	0	0.51	0.9757	0.967132	0.984344	6.355e-08	a	0.6042	+?-----+------+-+--+-----+---+++--+-+++--???--+----++-??-	20.2	0.1083	0.985408	0.977329	0.993553	0.0004191	a	0.5954
18:20970706	rs10502437	TMEM241	intron variant	SNP	G	0.6	1.03	1.02	1.04	2.5e-08	AllOA	Both	European	30664745	Novel		0.990149	0.984344	0.995988	0.001052	a	0.403	-++-+?+---+++-?++?--++++---?------+---+++?---++--+++?-++--+-?-+-++--+-+++-+-++++-++-?++	7.8	0.2845	0.995112	0.984635	1.0057	0.3604	a	0.4104	++-+--++---+++??----++-+-+-+++-+-++-+-+++++--??--?+	13.9	0.2127	0.988072	0.979971	0.996239	0.004595	a	0.4108	+++-----+-+------?-+----+-+-++++?-++-+-++++--??+-+-+-?+--	28.4	0.0324	0.992727	0.985167	1.00034	0.06295	a	0.4063
19:10750738	rs1560707	SLC44A2	intron variant	SNP	T	0.37	1.04	1.03	1.05	1.35e-13	AllOA	Both	European	30664745	Novel		1.0286	1.02217	1.03507	3.309e-18	t	0.335	--?++?-++++--+?-+?++++???-++++-+++++++++-+--++++++-+++--+++??+-+---++++-+-+++++???--+--	5.5	0.3448	1.0141	1.00244	1.02589	0.01875	t	0.3277	?-+-+++++++--+++--++-+-++---???----++++-++++-+-?++-	22.7	0.08881	1.04133	1.03178	1.05097	3.824e-18	t	0.3297	-?+++++-+++++++--++--+-++-++--+-++--++++????++++-+++++??+	0	0.6609	1.02675	1.01813	1.03544	8.095e-10	t	0.3368
19:41833784	rs75621460	TGFB1	intron variant	SNP	A	0.03	1.16	1.12	1.2	1.62e-15	AllOA	Both	European	30664745	Novel		1.09133	1.06889	1.11424	1.475e-16	a	0.0245	--++++???-++++++++++++???++-?+++++-+++++-????????-???????-+???+++++--+-++?++?????-?-?++	0	0.6393	1.14008	1.09905	1.18264	2.402e-12	a	0.0247	++++++++++++-+?-?????????+?+???+?-++-+-++++????????	0	0.8211	1.0956	1.06323	1.12895	2.519e-09	a	0.0241	++++++?-++-++++-+?+?????????+??++?????+?????+?-++-+??????	28.2	0.08751	1.10065	1.07128	1.13083	3.274e-12	a	0.0253
19:55879672	rs4252548	IL11	missense variant	SNP	T	0.02	1.32	1.22	1.43	1.96e-12	HipOA	Both	European	30664745 / 30374069	Novel		1.06205	1.04082	1.08371	5.733e-09	t	0.0272	+---+--++-++-???++++++--+-+--+-+++-++++++?-----+++???????+++?--??-?+++++-?-+????-+?+?+?	21.6	0.06896	1.15119	1.11107	1.19277	8.285e-15	t	0.0278	++?+++++++++-+?--+-----+++?-+?--+--+++++-+-???+????	24.7	0.0824	1.00884	0.980187	1.03833	0.5506	t	0.028	+--?-+-+++---+++-?---+-+--+-+??-+?????+--??++?-+--+?+??+?	0	0.7237	1.04582	1.01731	1.07512	0.001464	t	0.0282
20:34025756	rs143384	GDF5	5 prime UTR variant	SNP	A	0.6	1.1	1.08	1.12	4.77e-23	KneeOA	Both	European	30664745	Known	R2=0.82 and D’=0.99 with rs143383 in 1000GENOMES:phase_3:EUR; R2=0.826847 and D'=0.990841 in UKBB	1.02696	1.02034	1.03362	3.579e-16	a	0.572	+-+++?+----+???+-++-+++++++++-++++++++++-?-+-+---+-+?++----+?-+-+--+---+++++-++-+-+-+--	31.9	0.004227	1.02081	1.00888	1.03289	0.0006275	a	0.573	++?-++++++-+---?-+-++--+-+?+---+++-+---+++++-+??+?-	0	0.7606	1.05454	1.04487	1.06429	4.101e-29	a	0.5762	-++?+++++++++++++??-+--+-++++-+??++--++-++?++-?+++++-+??+	18.9	0.1319	1.03998	1.03064	1.0494	7.003e-18	a	0.5789
21:40048295	rs2836618	ERG	intergenic variant	SNP	A	0.26	1.09	1.06	1.12	3.2e-11	HipOA	Both	European	30664745	Novel		1.0013	0.994456	1.00819	0.7154	a	0.2866	-++++?-+--+-???+--++--+-+--+---+---+-+---?-+++-+++++?++++-----++-++++++---+++---++-?-+?	0	0.4885	1.02306	1.01011	1.03618	0.0004647	a	0.2876	+-?-+++++++-+--?---+-+++--++--++++-++++----++??+-+-	26.1	0.05524	0.989852	0.980007	0.999796	0.04502	a	0.2916	+++?------++-----??++++-+--+-++-?++++++++-+---++-++++???+	0	0.6638	1.0021	0.992524	1.01177	0.6616	a	0.2888
[truncated: 327 more rows]
[truncated: 66 more columns]

## Sheet: ST5
Supplementary Table 5: Summary statistics for the sex-specific GO meta-analysis.
Phenotype	rs_number (rsID)	Reference_allele	Other_allele	EAF	OR	OR_SE	OR_95L	OR_95U	z	P-value	-log10_P-value	q_statistic	q_P-value	i2	n_studies	n_samples	effects	male_EAF	male_OR	male_OR_SE	male_OR_95L	male_OR_95U	male_z	male_P-value	male_n_studies	male_n_samples	female_EAF	female_OR	female_OR_SE	female_OR_95L	female_OR_95U	female_z	female_P-value	female_n_studies	female_n_samples	sex_differentiated_P-value	sex_heterogeneity_P-value
[truncated: 78 more rows]

## Sheet: ST6
Supplementary Table 6: Effector gene scoring for the sex-specific signals.
[truncated: 76 more rows]

## Sheet: ST7
Supplementary Table 7: Performance of GRS in multi-ancestry and ancestry-specific veterans from Million Veteran Program study. A comparison between veterans with the top 5% highest GRS and the lowest 5% of GRS.
[truncated: 46 more rows]

[truncated: 26 more sheets: ST8, ST9, ST10, ST11, ST12, ST13, ST14, ST15, ST16, ST17, ST18, ST19, ST20, ST21, ST22, ST23, ST24, ST25, ST26, ST27 …]
